# Supplementary material for: 4-(4-Methyl­piperazin-1-yl)-3-(5-phenyl-1,3,4-oxadiazol-2-yl)-7-(trifluoro­meth­yl)quinoline
Source: Acta Crystallogr Sect E Struct Rep Online. 2011 Oct 29;67(Pt 11):o3117–8. doi: 10.1107/S1600536811044370 (PMC3247502; doi:10.1107/S1600536811044370)
Supplement: Supplementary file 1 [file e-67-o3117-sup1.cif]

##############################################################################
#                                                                            #
# This CIF contains the data in a paper accepted for publication in          #
# Acta Crystallographica Section E. It conforms to the requirements of       #
# Notes for Authors for Acta Crystallographica Section E, and has been       #
# peer reviewed under the auspices of the IUCr Commission on Journals.       #
#                                                                            #
# Full details of the Crystallographic Information File format               #
# are given in the paper "The Crystallographic Information File (CIF):       #
# a New Standard Archive File for Crystallography" by S. R. Hall, F. H.      #
# Allen and I. D. Brown [Acta Cryst. (1991), A47, 655-685].                  #
#                                                                            #
# The current version of the core CIF dictionary is obtainable from          #
# ftp://ftp.iucr.org/pub/cif_core.dic.                                       #
#                                                                            #
# Software is freely available for graphical display of the structure(s)     #
# in this CIF. For information consult the CIF software page                 #
# http://www.iucr.org/resources/cif/software.                                #
#                                                                            #
# This file may be used for bona fide research purposes within the           #
# scientific community so long as proper attribution is given to the journal # 
# article from which it was obtained.                                        #
#                                                                            #
##############################################################################
data_global
_audit_creation_method     'form.cif (version 2.0)'
_journal_data_validation_number     ?
_journal_date_recd_electronic     2011-10-19
_journal_date_accepted     2011-10-25
_journal_name_full     'Acta Crystallographica, Section E'
_journal_year     2011
_journal_volume     67
_journal_issue     11
_journal_page_first     o3117
_journal_page_last     o3118
_journal_paper_category     QO
_journal_coeditor_code     HB6464
_publ_contact_author_name     'Prof. Fun, Hoong-Kun'
_publ_contact_author_address
;
      X-ray Crystallography Unit
      School of Physics
      Universiti Sains Malaysia
      11800 USM, Penang
      MALAYSIA
;
_publ_contact_author_email     'hkfun@usm.my'
_publ_contact_author_fax     '604 6579150'
_publ_contact_author_phone     '604 6533652'
_publ_section_title
;\
4-(4-Methylpiperazin-1-yl)-3-(5-phenyl-1,3,4-oxadiazol-2-yl)-7-\
(trifluoromethyl)quinoline
;
loop_
    _publ_author_name
    _publ_author_footnote
    _publ_author_address
    'Fun, Hoong-Kun'
;
Thomson Reuters ResearcherID: A-3561-2009.
;
;
X-ray Crystallography Unit
School of Physics
Universiti Sains Malaysia
11800 USM, Penang
Malaysia
;
    'Suhana Arshad' ?
;
X-ray Crystallography Unit
School of Physics
Universiti Sains Malaysia
11800 USM, Penang
Malaysia
;
    'Garudachari, B.' ?
;
Organic Electronics Division
Department of Chemistry
National Institute of Technology-Karnataka
Surathkal, Mangalore 575 025,
India
;
    'Arun M. Isloor' ?
;
Organic Electronics Division
Department of Chemistry
National Institute of Technology-Karnataka
Surathkal, Mangalore 575 025,
India
;
    'Satyanarayan, M. N.' ?
;
Department of Physics
National Institute of Technology-Karnataka
Surathkal, Mangalore 575 025,
India
;
data_I
_audit_creation_method     SHELXL-97
_chemical_name_systematic
;
4-(4-Methylpiperazin-1-yl)-3-(5-phenyl-1,3,4-oxadiazol-2-yl)-
7-(trifluoromethyl)quinoline
;
_chemical_name_common     ?
_chemical_formula_moiety     'C23 H20 F3 N5 O'
_chemical_formula_sum     'C23 H20 F3 N5 O'
_chemical_formula_iupac     'C23 H20 F3 N5 O'
_chemical_formula_weight     439.44
_chemical_melting_point     ?
_symmetry_cell_setting     triclinic
_symmetry_space_group_name_H-M     'P -1'
_symmetry_space_group_name_Hall     '-P 1'
loop_
    _symmetry_equiv_pos_as_xyz
    'x, y, z'
    '-x, -y, -z'
_cell_length_a     8.5065(15)
_cell_length_b     10.2176(17)
_cell_length_c     13.709(3)
_cell_angle_alpha     103.840(5)
_cell_angle_beta     98.515(5)
_cell_angle_gamma     109.034(4)
_cell_volume     1060.0(4)
_cell_formula_units_Z     2
_cell_measurement_reflns_used     4219
_cell_measurement_theta_min     2.29
_cell_measurement_theta_max     26.86
_cell_measurement_temperature     296(2)
_exptl_crystal_description     'block'
_exptl_crystal_colour     'colourless'
_exptl_crystal_size_max     0.44
_exptl_crystal_size_mid     0.20
_exptl_crystal_size_min     0.13
_exptl_crystal_density_diffrn     1.377
_exptl_crystal_density_meas     ?
_exptl_crystal_density_method     'not measured'
_exptl_crystal_F_000     456
_exptl_absorpt_coefficient_mu     0.106
_exptl_absorpt_correction_type     multi-scan
_exptl_absorpt_process_details     '(SADABS; Bruker, 2009)'
_exptl_absorpt_correction_T_min     0.954
_exptl_absorpt_correction_T_max     0.987
_exptl_special_details
;
;
_diffrn_ambient_temperature     296(2)
_diffrn_radiation_type     MoK\a
_diffrn_radiation_wavelength     0.71073
_diffrn_radiation_source     'fine-focus sealed tube'
_diffrn_radiation_monochromator     graphite
_diffrn_measurement_device_type     'Bruker SMART APEXII DUO CCD'
_diffrn_measurement_method     '\f and \w scans'
_diffrn_detector_area_resol_mean     ?
_diffrn_reflns_number     13724
_diffrn_reflns_av_R_equivalents     0.0400
_diffrn_reflns_av_sigmaI/netI     0.0430
_diffrn_reflns_theta_min     1.58
_diffrn_reflns_theta_max     27.50
_diffrn_reflns_theta_full     27.50
_diffrn_measured_fraction_theta_max     0.992
_diffrn_measured_fraction_theta_full     0.992
_diffrn_reflns_limit_h_min     -11
_diffrn_reflns_limit_h_max     11
_diffrn_reflns_limit_k_min     -13
_diffrn_reflns_limit_k_max     12
_diffrn_reflns_limit_l_min     -17
_diffrn_reflns_limit_l_max     17
_refine_special_details
;
Refinement of <i>F</i>^2^ against ALL reflections. The weighted <i>R</i>-factor
<i>wR</i> and goodness of fit <i>S</i> are based on <i>F</i>^2^, conventional
<i>R</i>-factors <i>R</i> are based on <i>F</i>, with <i>F</i> set to zero for
negative <i>F</i>^2^. The threshold expression of <i>F</i>^2^ >
\s(<i>F</i>^2^) is used only for calculating <i>R</i>-factors(gt) <i>etc</i>.
and is not relevant to the choice of reflections for refinement.
<i>R</i>-factors based on <i>F</i>^2^ are statistically about twice as large
as those based on <i>F</i>, and <i>R</i>- factors based on ALL data will be
even larger.
;
_reflns_number_total     4831
_reflns_number_gt     2890
_reflns_threshold_expression     I>2\s(I)
_refine_ls_structure_factor_coef     Fsqd
_refine_ls_matrix_type     full
_refine_ls_R_factor_all     0.0969
_refine_ls_R_factor_gt     0.0614
_refine_ls_wR_factor_gt     0.1815
_refine_ls_wR_factor_ref     0.2312
_refine_ls_goodness_of_fit_ref     1.035
_refine_ls_restrained_S_all     1.035
_refine_ls_number_reflns     4831
_refine_ls_number_parameters     290
_refine_ls_number_restraints     0
_refine_ls_hydrogen_treatment     constr
_refine_ls_weighting_scheme     calc
_refine_ls_weighting_details
         'calc w=1/[\s^2^(Fo^2^)+(0.1328P)^2^+0.1210P] where P=(Fo^2^+2Fc^2^)/3'
_atom_sites_solution_hydrogens     geom
_atom_sites_solution_primary     direct
_atom_sites_solution_secondary     difmap
_refine_ls_shift/su_max     0.000
_refine_ls_shift/su_mean     0.000
_refine_diff_density_max     0.370
_refine_diff_density_min     -0.277
_refine_ls_extinction_method     none
_refine_ls_extinction_coef     ?
loop_
    _atom_type_symbol
    _atom_type_description
    _atom_type_scat_dispersion_real
    _atom_type_scat_dispersion_imag
    _atom_type_scat_source
    'C' 'C' 0.0033 0.0016
                         'International Tables Vol C Tables 4.2.6.8 and 6.1.1.4'
    'H' 'H' 0.0000 0.0000
                         'International Tables Vol C Tables 4.2.6.8 and 6.1.1.4'
    'N' 'N' 0.0061 0.0033
                         'International Tables Vol C Tables 4.2.6.8 and 6.1.1.4'
    'O' 'O' 0.0106 0.0060
                         'International Tables Vol C Tables 4.2.6.8 and 6.1.1.4'
    'F' 'F' 0.0171 0.0103
                         'International Tables Vol C Tables 4.2.6.8 and 6.1.1.4'
_computing_data_collection     'APEX2 (Bruker, 2009)'
_computing_cell_refinement     'SAINT (Bruker, 2009)'
_computing_data_reduction     'SAINT (Bruker, 2009)'
_computing_structure_solution     'SHELXTL (Sheldrick, 2008)'
_computing_structure_refinement     'SHELXTL (Sheldrick, 2008)'
_computing_molecular_graphics     'SHELXTL (Sheldrick, 2008)'
_computing_publication_material
;
SHELXTL (Sheldrick, 2008) and PLATON (Spek, 2009)
;
loop_
    _atom_site_type_symbol
    _atom_site_label
    _atom_site_fract_x
    _atom_site_fract_y
    _atom_site_fract_z
    _atom_site_U_iso_or_equiv
    _atom_site_adp_type
    _atom_site_calc_flag
    _atom_site_refinement_flags
    _atom_site_occupancy
    _atom_site_symmetry_multiplicity
    _atom_site_disorder_assembly
    _atom_site_disorder_group
    F F1 0.5226(3) -0.6774(2) -0.27438(12) 0.0963(6) Uani d . 1 1 . .
    F F2 0.5484(3) -0.7593(2) -0.14756(14) 0.1015(6) Uani d . 1 1 . .
    F F3 0.7645(3) -0.6755(2) -0.20656(17) 0.1229(9) Uani d . 1 1 . .
    O O1 0.7623(2) 0.17853(16) 0.22070(11) 0.0530(4) Uani d . 1 1 . .
    N N1 0.6121(3) -0.1679(2) -0.10374(15) 0.0627(6) Uani d . 1 1 . .
    N N2 0.9415(2) -0.0424(2) 0.19566(13) 0.0506(5) Uani d . 1 1 . .
    N N3 1.1662(3) 0.0381(2) 0.39233(14) 0.0602(5) Uani d . 1 1 . .
    N N4 0.8354(3) 0.2779(3) 0.10041(17) 0.0738(7) Uani d . 1 1 . .
    N N5 0.8316(3) 0.3860(2) 0.18536(18) 0.0745(7) Uani d . 1 1 . .
    C C1 0.8270(3) -0.0818(3) 0.09901(16) 0.0487(5) Uani d . 1 1 . .
    C C2 0.7750(3) -0.2268(3) 0.03114(15) 0.0493(5) Uani d . 1 1 . .
    C C3 0.8327(3) -0.3329(3) 0.05590(17) 0.0580(6) Uani d . 1 1 . .
    H H3A 0.9059 -0.3092 0.1204 0.070 Uiso calc R 1 1 . .
    C C4 0.7844(3) -0.4679(3) -0.01160(18) 0.0606(6) Uani d . 1 1 . .
    H H4A 0.8240 -0.5357 0.0066 0.073 Uiso calc R 1 1 . .
    C C5 0.6736(3) -0.5050(3) -0.10978(17) 0.0555(6) Uani d . 1 1 . .
    C C6 0.6166(3) -0.4057(3) -0.13745(17) 0.0585(6) Uani d . 1 1 . .
    H H6A 0.5446 -0.4314 -0.2027 0.070 Uiso calc R 1 1 . .
    C C7 0.6652(3) -0.2655(3) -0.06883(16) 0.0534(6) Uani d . 1 1 . .
    C C8 0.6647(3) -0.0358(3) -0.04098(17) 0.0611(6) Uani d . 1 1 . .
    H H8A 0.6318 0.0313 -0.0652 0.073 Uiso calc R 1 1 . .
    C C9 0.7691(3) 0.0135(3) 0.06230(16) 0.0538(6) Uani d . 1 1 . .
    C C10 0.7947(3) 0.1592(3) 0.12490(17) 0.0563(6) Uani d . 1 1 . .
    C C11 0.7883(3) 0.3219(3) 0.25302(18) 0.0557(6) Uani d . 1 1 . .
    C C12 0.7691(3) 0.3857(3) 0.35531(18) 0.0545(6) Uani d . 1 1 . .
    C C13 0.7751(4) 0.5264(3) 0.3839(2) 0.0778(8) Uani d . 1 1 . .
    H H13A 0.7875 0.5794 0.3371 0.093 Uiso calc R 1 1 . .
    C C14 0.7628(5) 0.5883(4) 0.4819(3) 0.0946(10) Uani d . 1 1 . .
    H H14A 0.7675 0.6835 0.5011 0.113 Uiso calc R 1 1 . .
    C C15 0.7436(4) 0.5113(3) 0.5516(2) 0.0852(9) Uani d . 1 1 . .
    H H15A 0.7351 0.5539 0.6176 0.102 Uiso calc R 1 1 . .
    C C16 0.7371(5) 0.3730(4) 0.5239(2) 0.0907(10) Uani d . 1 1 . .
    H H16A 0.7241 0.3206 0.5710 0.109 Uiso calc R 1 1 . .
    C C17 0.7497(5) 0.3091(3) 0.4258(2) 0.0798(8) Uani d . 1 1 . .
    H H17A 0.7449 0.2139 0.4074 0.096 Uiso calc R 1 1 . .
    C C18 0.6293(4) -0.6518(3) -0.1835(2) 0.0661(7) Uani d . 1 1 . .
    C C19 1.0295(3) -0.1042(3) 0.35015(17) 0.0603(6) Uani d . 1 1 . .
    H H19A 0.9899 -0.1365 0.4063 0.072 Uiso calc R 1 1 . .
    H H19B 1.0730 -0.1733 0.3137 0.072 Uiso calc R 1 1 . .
    C C20 0.8802(3) -0.1007(3) 0.27605(16) 0.0568(6) Uani d . 1 1 . .
    H H20A 0.7941 -0.1983 0.2446 0.068 Uiso calc R 1 1 . .
    H H20B 0.8279 -0.0404 0.3138 0.068 Uiso calc R 1 1 . .
    C C21 1.0767(3) 0.1013(3) 0.23898(18) 0.0585(6) Uani d . 1 1 . .
    H H21A 1.0344 0.1686 0.2788 0.070 Uiso calc R 1 1 . .
    H H21B 1.1149 0.1372 0.1838 0.070 Uiso calc R 1 1 . .
    C C22 1.2244(3) 0.0892(3) 0.30838(18) 0.0599(6) Uani d . 1 1 . .
    H H22A 1.2661 0.0216 0.2682 0.072 Uiso calc R 1 1 . .
    H H22B 1.3180 0.1834 0.3369 0.072 Uiso calc R 1 1 . .
    C C23 1.3087(4) 0.0320(4) 0.4630(2) 0.0857(9) Uani d . 1 1 . .
    H H23A 1.2690 0.0001 0.5184 0.129 Uiso calc R 1 1 . .
    H H23B 1.3982 0.1269 0.4909 0.129 Uiso calc R 1 1 . .
    H H23C 1.3524 -0.0351 0.4258 0.129 Uiso calc R 1 1 . .
loop_
    _atom_site_aniso_label
    _atom_site_aniso_U_11
    _atom_site_aniso_U_22
    _atom_site_aniso_U_33
    _atom_site_aniso_U_12
    _atom_site_aniso_U_13
    _atom_site_aniso_U_23
    F1 0.1233(15) 0.0904(13) 0.0601(9) 0.0372(11) 0.0038(9) 0.0121(9)
    F2 0.1358(17) 0.0692(11) 0.0916(12) 0.0266(10) 0.0267(11) 0.0283(9)
    F3 0.0936(14) 0.1201(17) 0.1324(17) 0.0514(12) 0.0326(12) -0.0196(13)
    O1 0.0703(10) 0.0585(10) 0.0514(8) 0.0397(8) 0.0224(7) 0.0284(7)
    N1 0.0840(14) 0.0819(15) 0.0464(10) 0.0542(12) 0.0177(9) 0.0291(10)
    N2 0.0607(11) 0.0572(11) 0.0437(9) 0.0274(9) 0.0124(8) 0.0261(8)
    N3 0.0700(12) 0.0684(13) 0.0479(10) 0.0342(11) 0.0073(9) 0.0208(9)
    N4 0.1127(19) 0.0686(14) 0.0645(13) 0.0471(13) 0.0351(12) 0.0373(11)
    N5 0.1079(18) 0.0646(14) 0.0703(13) 0.0425(13) 0.0323(12) 0.0344(12)
    C1 0.0581(12) 0.0623(13) 0.0425(10) 0.0336(10) 0.0192(9) 0.0266(10)
    C2 0.0592(12) 0.0613(14) 0.0431(10) 0.0338(11) 0.0173(9) 0.0254(10)
    C3 0.0731(15) 0.0656(15) 0.0484(11) 0.0387(12) 0.0117(10) 0.0252(11)
    C4 0.0770(16) 0.0645(15) 0.0567(13) 0.0402(13) 0.0194(11) 0.0269(12)
    C5 0.0629(13) 0.0649(15) 0.0481(11) 0.0301(11) 0.0199(10) 0.0217(11)
    C6 0.0650(14) 0.0768(17) 0.0448(11) 0.0372(12) 0.0144(10) 0.0230(11)
    C7 0.0607(13) 0.0724(16) 0.0445(11) 0.0381(12) 0.0190(9) 0.0267(11)
    C8 0.0831(16) 0.0787(18) 0.0496(12) 0.0528(14) 0.0231(11) 0.0343(12)
    C9 0.0706(14) 0.0669(15) 0.0485(11) 0.0436(12) 0.0246(10) 0.0305(11)
    C10 0.0721(14) 0.0682(15) 0.0508(12) 0.0422(12) 0.0233(10) 0.0308(11)
    C11 0.0660(13) 0.0553(14) 0.0595(13) 0.0337(11) 0.0161(10) 0.0263(11)
    C12 0.0576(12) 0.0557(13) 0.0597(13) 0.0303(11) 0.0139(10) 0.0221(11)
    C13 0.104(2) 0.0628(17) 0.0746(17) 0.0387(15) 0.0225(15) 0.0236(14)
    C14 0.133(3) 0.0618(18) 0.083(2) 0.0410(19) 0.0281(19) 0.0046(16)
    C15 0.099(2) 0.074(2) 0.0714(18) 0.0261(16) 0.0282(16) 0.0061(15)
    C16 0.138(3) 0.080(2) 0.0680(17) 0.046(2) 0.0438(18) 0.0297(15)
    C17 0.123(3) 0.0650(18) 0.0700(17) 0.0477(17) 0.0387(16) 0.0282(14)
    C18 0.0738(16) 0.0691(17) 0.0597(14) 0.0324(13) 0.0179(12) 0.0188(12)
    C19 0.0815(16) 0.0666(16) 0.0456(11) 0.0380(13) 0.0145(11) 0.0265(11)
    C20 0.0658(14) 0.0656(15) 0.0458(11) 0.0251(11) 0.0158(10) 0.0273(11)
    C21 0.0611(13) 0.0645(15) 0.0606(13) 0.0285(11) 0.0154(11) 0.0313(12)
    C22 0.0593(13) 0.0658(15) 0.0627(14) 0.0310(12) 0.0140(11) 0.0242(12)
    C23 0.088(2) 0.099(2) 0.0671(16) 0.0432(17) -0.0064(14) 0.0253(16)
_geom_special_details
;
All e.s.d.'s (except the e.s.d. in the dihedral angle between two l.s. planes)
are estimated using the full covariance matrix. The cell e.s.d.'s are taken
into account individually in the estimation of e.s.d.'s in distances, angles
and torsion angles; correlations between e.s.d.'s in cell parameters are only
used when they are defined by crystal symmetry. An approximate (isotropic)
treatment of cell e.s.d.'s is used for estimating e.s.d.'s involving l.s.
planes.
;
loop_
    _geom_bond_atom_site_label_1
    _geom_bond_atom_site_label_2
    _geom_bond_site_symmetry_2
    _geom_bond_distance
    _geom_bond_publ_flag
    F1 C18 . 1.342(3) ?
    F2 C18 . 1.338(3) ?
    F3 C18 . 1.316(3) ?
    O1 C11 . 1.356(3) ?
    O1 C10 . 1.363(3) ?
    N1 C8 . 1.303(3) ?
    N1 C7 . 1.374(3) ?
    N2 C1 . 1.404(3) ?
    N2 C21 . 1.452(3) ?
    N2 C20 . 1.457(3) ?
    N3 C19 . 1.448(3) ?
    N3 C22 . 1.459(3) ?
    N3 C23 . 1.464(3) ?
    N4 C10 . 1.288(3) ?
    N4 N5 . 1.413(3) ?
    N5 C11 . 1.288(3) ?
    C1 C9 . 1.385(3) ?
    C1 C2 . 1.430(3) ?
    C2 C3 . 1.416(3) ?
    C2 C7 . 1.424(3) ?
    C3 C4 . 1.355(3) ?
    C3 H3A . 0.9300 ?
    C4 C5 . 1.411(3) ?
    C4 H4A . 0.9300 ?
    C5 C6 . 1.363(3) ?
    C5 C18 . 1.486(4) ?
    C6 C7 . 1.401(4) ?
    C6 H6A . 0.9300 ?
    C8 C9 . 1.429(3) ?
    C8 H8A . 0.9300 ?
    C9 C10 . 1.457(3) ?
    C11 C12 . 1.456(3) ?
    C12 C13 . 1.378(4) ?
    C12 C17 . 1.379(4) ?
    C13 C14 . 1.376(4) ?
    C13 H13A . 0.9300 ?
    C14 C15 . 1.372(4) ?
    C14 H14A . 0.9300 ?
    C15 C16 . 1.353(5) ?
    C15 H15A . 0.9300 ?
    C16 C17 . 1.383(4) ?
    C16 H16A . 0.9300 ?
    C17 H17A . 0.9300 ?
    C19 C20 . 1.520(3) ?
    C19 H19A . 0.9700 ?
    C19 H19B . 0.9700 ?
    C20 H20A . 0.9700 ?
    C20 H20B . 0.9700 ?
    C21 C22 . 1.518(3) ?
    C21 H21A . 0.9700 ?
    C21 H21B . 0.9700 ?
    C22 H22A . 0.9700 ?
    C22 H22B . 0.9700 ?
    C23 H23A . 0.9600 ?
    C23 H23B . 0.9600 ?
    C23 H23C . 0.9600 ?
loop_
    _geom_angle_atom_site_label_1
    _geom_angle_atom_site_label_2
    _geom_angle_atom_site_label_3
    _geom_angle_site_symmetry_1
    _geom_angle_site_symmetry_3
    _geom_angle
    _geom_angle_publ_flag
    C11 O1 C10 . . 103.18(17) ?
    C8 N1 C7 . . 117.4(2) ?
    C1 N2 C21 . . 120.91(17) ?
    C1 N2 C20 . . 119.14(18) ?
    C21 N2 C20 . . 111.94(17) ?
    C19 N3 C22 . . 109.93(18) ?
    C19 N3 C23 . . 110.1(2) ?
    C22 N3 C23 . . 110.4(2) ?
    C10 N4 N5 . . 106.5(2) ?
    C11 N5 N4 . . 105.9(2) ?
    C9 C1 N2 . . 124.0(2) ?
    C9 C1 C2 . . 117.54(19) ?
    N2 C1 C2 . . 118.30(19) ?
    C3 C2 C7 . . 117.7(2) ?
    C3 C2 C1 . . 123.64(19) ?
    C7 C2 C1 . . 118.6(2) ?
    C4 C3 C2 . . 122.0(2) ?
    C4 C3 H3A . . 119.0 ?
    C2 C3 H3A . . 119.0 ?
    C3 C4 C5 . . 119.5(2) ?
    C3 C4 H4A . . 120.3 ?
    C5 C4 H4A . . 120.3 ?
    C6 C5 C4 . . 120.6(2) ?
    C6 C5 C18 . . 121.3(2) ?
    C4 C5 C18 . . 118.0(2) ?
    C5 C6 C7 . . 120.8(2) ?
    C5 C6 H6A . . 119.6 ?
    C7 C6 H6A . . 119.6 ?
    N1 C7 C6 . . 117.9(2) ?
    N1 C7 C2 . . 122.6(2) ?
    C6 C7 C2 . . 119.4(2) ?
    N1 C8 C9 . . 124.8(2) ?
    N1 C8 H8A . . 117.6 ?
    C9 C8 H8A . . 117.6 ?
    C1 C9 C8 . . 119.0(2) ?
    C1 C9 C10 . . 124.4(2) ?
    C8 C9 C10 . . 116.4(2) ?
    N4 C10 O1 . . 111.9(2) ?
    N4 C10 C9 . . 128.8(2) ?
    O1 C10 C9 . . 119.1(2) ?
    N5 C11 O1 . . 112.5(2) ?
    N5 C11 C12 . . 127.8(2) ?
    O1 C11 C12 . . 119.6(2) ?
    C13 C12 C17 . . 119.0(2) ?
    C13 C12 C11 . . 119.9(2) ?
    C17 C12 C11 . . 121.0(2) ?
    C14 C13 C12 . . 119.9(3) ?
    C14 C13 H13A . . 120.1 ?
    C12 C13 H13A . . 120.1 ?
    C15 C14 C13 . . 120.7(3) ?
    C15 C14 H14A . . 119.6 ?
    C13 C14 H14A . . 119.6 ?
    C16 C15 C14 . . 119.7(3) ?
    C16 C15 H15A . . 120.2 ?
    C14 C15 H15A . . 120.2 ?
    C15 C16 C17 . . 120.4(3) ?
    C15 C16 H16A . . 119.8 ?
    C17 C16 H16A . . 119.8 ?
    C12 C17 C16 . . 120.3(3) ?
    C12 C17 H17A . . 119.8 ?
    C16 C17 H17A . . 119.8 ?
    F3 C18 F2 . . 106.3(3) ?
    F3 C18 F1 . . 105.9(2) ?
    F2 C18 F1 . . 104.3(2) ?
    F3 C18 C5 . . 113.0(2) ?
    F2 C18 C5 . . 112.9(2) ?
    F1 C18 C5 . . 113.7(2) ?
    N3 C19 C20 . . 111.1(2) ?
    N3 C19 H19A . . 109.4 ?
    C20 C19 H19A . . 109.4 ?
    N3 C19 H19B . . 109.4 ?
    C20 C19 H19B . . 109.4 ?
    H19A C19 H19B . . 108.0 ?
    N2 C20 C19 . . 109.67(19) ?
    N2 C20 H20A . . 109.7 ?
    C19 C20 H20A . . 109.7 ?
    N2 C20 H20B . . 109.7 ?
    C19 C20 H20B . . 109.7 ?
    H20A C20 H20B . . 108.2 ?
    N2 C21 C22 . . 108.10(19) ?
    N2 C21 H21A . . 110.1 ?
    C22 C21 H21A . . 110.1 ?
    N2 C21 H21B . . 110.1 ?
    C22 C21 H21B . . 110.1 ?
    H21A C21 H21B . . 108.4 ?
    N3 C22 C21 . . 109.5(2) ?
    N3 C22 H22A . . 109.8 ?
    C21 C22 H22A . . 109.8 ?
    N3 C22 H22B . . 109.8 ?
    C21 C22 H22B . . 109.8 ?
    H22A C22 H22B . . 108.2 ?
    N3 C23 H23A . . 109.5 ?
    N3 C23 H23B . . 109.5 ?
    H23A C23 H23B . . 109.5 ?
    N3 C23 H23C . . 109.5 ?
    H23A C23 H23C . . 109.5 ?
    H23B C23 H23C . . 109.5 ?
loop_
    _geom_torsion_atom_site_label_1
    _geom_torsion_atom_site_label_2
    _geom_torsion_atom_site_label_3
    _geom_torsion_atom_site_label_4
    _geom_torsion_site_symmetry_1
    _geom_torsion_site_symmetry_2
    _geom_torsion_site_symmetry_3
    _geom_torsion_site_symmetry_4
    _geom_torsion
    _geom_torsion_publ_flag
    C10 N4 N5 C11 . . . . -0.2(3) ?
    C21 N2 C1 C9 . . . . -34.4(3) ?
    C20 N2 C1 C9 . . . . 112.0(3) ?
    C21 N2 C1 C2 . . . . 141.4(2) ?
    C20 N2 C1 C2 . . . . -72.2(3) ?
    C9 C1 C2 C3 . . . . 176.0(2) ?
    N2 C1 C2 C3 . . . . -0.1(3) ?
    C9 C1 C2 C7 . . . . -1.1(3) ?
    N2 C1 C2 C7 . . . . -177.17(18) ?
    C7 C2 C3 C4 . . . . -1.0(3) ?
    C1 C2 C3 C4 . . . . -178.1(2) ?
    C2 C3 C4 C5 . . . . 0.1(4) ?
    C3 C4 C5 C6 . . . . 0.7(4) ?
    C3 C4 C5 C18 . . . . 177.4(2) ?
    C4 C5 C6 C7 . . . . -0.6(4) ?
    C18 C5 C6 C7 . . . . -177.2(2) ?
    C8 N1 C7 C6 . . . . -176.9(2) ?
    C8 N1 C7 C2 . . . . -0.7(3) ?
    C5 C6 C7 N1 . . . . 176.1(2) ?
    C5 C6 C7 C2 . . . . -0.2(4) ?
    C3 C2 C7 N1 . . . . -175.1(2) ?
    C1 C2 C7 N1 . . . . 2.2(3) ?
    C3 C2 C7 C6 . . . . 1.0(3) ?
    C1 C2 C7 C6 . . . . 178.3(2) ?
    C7 N1 C8 C9 . . . . -2.0(4) ?
    N2 C1 C9 C8 . . . . 174.6(2) ?
    C2 C1 C9 C8 . . . . -1.3(3) ?
    N2 C1 C9 C10 . . . . -11.0(4) ?
    C2 C1 C9 C10 . . . . 173.1(2) ?
    N1 C8 C9 C1 . . . . 3.0(4) ?
    N1 C8 C9 C10 . . . . -171.8(2) ?
    N5 N4 C10 O1 . . . . 0.4(3) ?
    N5 N4 C10 C9 . . . . 175.7(2) ?
    C11 O1 C10 N4 . . . . -0.4(3) ?
    C11 O1 C10 C9 . . . . -176.2(2) ?
    C1 C9 C10 N4 . . . . 138.5(3) ?
    C8 C9 C10 N4 . . . . -47.0(4) ?
    C1 C9 C10 O1 . . . . -46.5(3) ?
    C8 C9 C10 O1 . . . . 128.1(2) ?
    N4 N5 C11 O1 . . . . -0.1(3) ?
    N4 N5 C11 C12 . . . . 178.8(2) ?
    C10 O1 C11 N5 . . . . 0.3(3) ?
    C10 O1 C11 C12 . . . . -178.7(2) ?
    N5 C11 C12 C13 . . . . 8.9(4) ?
    O1 C11 C12 C13 . . . . -172.3(2) ?
    N5 C11 C12 C17 . . . . -169.2(3) ?
    O1 C11 C12 C17 . . . . 9.6(4) ?
    C17 C12 C13 C14 . . . . 0.4(5) ?
    C11 C12 C13 C14 . . . . -177.8(3) ?
    C12 C13 C14 C15 . . . . -0.4(5) ?
    C13 C14 C15 C16 . . . . 0.2(6) ?
    C14 C15 C16 C17 . . . . 0.0(6) ?
    C13 C12 C17 C16 . . . . -0.3(5) ?
    C11 C12 C17 C16 . . . . 177.9(3) ?
    C15 C16 C17 C12 . . . . 0.1(6) ?
    C6 C5 C18 F3 . . . . 117.0(3) ?
    C4 C5 C18 F3 . . . . -59.7(3) ?
    C6 C5 C18 F2 . . . . -122.3(3) ?
    C4 C5 C18 F2 . . . . 61.0(3) ?
    C6 C5 C18 F1 . . . . -3.8(4) ?
    C4 C5 C18 F1 . . . . 179.6(2) ?
    C22 N3 C19 C20 . . . . -57.9(3) ?
    C23 N3 C19 C20 . . . . -179.7(2) ?
    C1 N2 C20 C19 . . . . 154.1(2) ?
    C21 N2 C20 C19 . . . . -56.7(3) ?
    N3 C19 C20 N2 . . . . 55.0(3) ?
    C1 N2 C21 C22 . . . . -151.8(2) ?
    C20 N2 C21 C22 . . . . 59.7(2) ?
    C19 N3 C22 C21 . . . . 60.9(3) ?
    C23 N3 C22 C21 . . . . -177.4(2) ?
    N2 C21 C22 N3 . . . . -61.0(3) ?
loop_
    _geom_hbond_atom_site_label_D
    _geom_hbond_atom_site_label_H
    _geom_hbond_atom_site_label_A
    _geom_hbond_site_symmetry_A
    _geom_hbond_distance_DH
    _geom_hbond_distance_HA
    _geom_hbond_distance_DA
    _geom_hbond_angle_DHA
    _geom_hbond_publ_flag
    C21 H21A O1 . 0.97 2.38 3.018(3) 123 yes
    C4 H4A N4 1_545 0.93 2.56 3.426(4) 155 yes
