# Supplementary material for: 4-(4-Methyl­piperazin-1-yl)-3-(5-phenyl-1,3,4-oxadiazol-2-yl)-7-(trifluoro­meth­yl)quinoline
Source: Acta Crystallogr Sect E Struct Rep Online. 2011 Oct 29;67(Pt 11):o3117–8. doi: 10.1107/S1600536811044370 (PMC3247502; doi:10.1107/S1600536811044370)
Supplement: Supplementary file 2 [file e-67-o3117-Isup2.hkl]

# 
# h,k,l, Fc-squared, Fo-squared, sigma(Fo-squared) and status flag 
# 
data_I
_shelx_title ' sm04m in P-1  (RT)' 
_shelx_refln_list_code          4 
_shelx_F_calc_maximum      139.93 
_exptl_crystal_F_000       456.00 
_reflns_d_resolution_high  0.7696 
 
loop_ 
 _symmetry_equiv_pos_as_xyz 
 'x, y, z' 
 '-x, -y, -z' 
 
_cell_length_a     8.5065 
_cell_length_b    10.2176 
_cell_length_c    13.7088 
_cell_angle_alpha 103.840 
_cell_angle_beta   98.515 
_cell_angle_gamma 109.034 
 
_shelx_F_squared_multiplier     1.000 
 
loop_ 
 _refln_index_h 
 _refln_index_k 
 _refln_index_l 
 _refln_F_squared_calc 
 _refln_F_squared_meas 
 _refln_F_squared_sigma 
 _refln_observed_status 
   1   0   0      200.85      174.90      4.39 o 
   2   0   0    15629.29    14195.64    340.49 o 
   3   0   0     1227.23     1102.13     24.32 o 
   4   0   0      697.52      653.00     14.80 o 
   5   0   0      420.29      419.97      9.90 o 
   6   0   0       12.74        9.84      0.98 o 
   7   0   0      153.33      185.61      5.68 o 
   8   0   0        0.29       -0.68      0.93 o 
   9   0   0        5.33        4.73      1.58 o 
  10   0   0        0.94       -0.84      1.34 o 
 -10   1   0        0.90       -1.59      1.70 o 
  -9   1   0        6.81        6.01      1.56 o 
  -8   1   0        4.23        1.31      0.96 o 
  -7   1   0        1.79        0.18      1.00 o 
  -6   1   0        4.08        3.49      0.66 o 
  -5   1   0      583.50      559.02     11.37 o 
  -4   1   0       36.72       37.02      1.32 o 
  -3   1   0     1630.57     1452.50     25.67 o 
  -2   1   0     1119.93     1001.13     24.88 o 
  -1   1   0      396.75      342.33     10.58 o 
   0   1   0       22.99       14.36      0.38 o 
   1   1   0     4047.75     3653.63     79.17 o 
   2   1   0     1017.26      925.40     23.71 o 
   3   1   0      142.01      158.87      4.58 o 
   4   1   0      684.21      688.59     15.60 o 
   5   1   0      105.54      110.30      3.25 o 
   6   1   0        1.03       -0.13      0.67 o 
   7   1   0        0.11       -1.42      0.73 o 
   8   1   0        9.72       12.05      1.40 o 
   9   1   0        0.07       -1.41      1.37 o 
 -10   2   0        0.26        0.12      1.41 o 
  -9   2   0        1.99        0.11      1.22 o 
  -8   2   0       30.10       38.52      2.40 o 
  -7   2   0        1.39       -0.02      0.99 o 
  -6   2   0        8.11        6.30      0.89 o 
  -5   2   0       40.00       35.24      1.28 o 
  -4   2   0      108.00       97.84      2.36 o 
  -3   2   0      745.80      665.55     21.17 o 
  -2   2   0       61.05       44.58      1.85 o 
  -1   2   0     9160.72     8767.37    233.48 o 
   0   2   0      121.95       88.80      2.32 o 
   1   2   0      522.72      496.54     10.39 o 
   2   2   0      801.67      794.69     20.50 o 
   3   2   0      108.32       89.31      2.96 o 
   4   2   0        2.15        2.64      0.66 o 
   5   2   0        4.60        1.47      0.71 o 
   6   2   0        0.31       -0.80      0.66 o 
   7   2   0        0.40       -0.09      0.83 o 
   8   2   0        0.01       -0.64      0.94 o 
   9   2   0        0.22       -1.00      1.40 o 
 -10   3   0       17.66       16.10      1.91 o 
  -9   3   0       14.73       13.28      1.65 o 
  -8   3   0        0.27        0.25      0.82 o 
  -7   3   0        0.13       -0.44      0.67 o 
  -6   3   0       49.78       51.37      2.60 o 
  -5   3   0        0.21        0.46      0.58 o 
  -4   3   0      147.98      126.88      3.41 o 
  -3   3   0       14.78       12.37      1.02 o 
  -2   3   0       19.31       16.76      1.05 o 
  -1   3   0     1658.94     1601.46     42.21 o 
   0   3   0     1329.29     1180.17     50.74 o 
   1   3   0     1504.26     1415.36     36.27 o 
   2   3   0      280.46      304.75      7.14 o 
   3   3   0      253.12      296.07      5.83 o 
   4   3   0       26.53       31.06      1.31 o 
   5   3   0        6.60        7.07      0.74 o 
   6   3   0       12.80       15.62      1.43 o 
   7   3   0        0.00        0.67      0.76 o 
   8   3   0        0.37       -0.90      0.92 o 
 -10   4   0        4.22        5.71      1.41 o 
  -9   4   0        1.32        1.35      1.13 o 
  -8   4   0       14.41       14.87      1.43 o 
  -7   4   0      106.85      123.56      5.26 o 
  -6   4   0        0.06       -0.78      0.43 o 
  -5   4   0      544.24      621.82     19.60 o 
  -4   4   0      298.07      323.49      8.64 o 
  -3   4   0      371.60      410.57     10.68 o 
  -1   4   0      550.73      272.47     15.43 o 
   0   4   0        4.14        1.99      0.85 o 
   1   4   0      153.48      137.36      3.07 o 
   2   4   0      373.89      409.75      8.41 o 
   3   4   0        1.71        1.97      0.60 o 
   4   4   0        1.65        1.66      0.50 o 
   5   4   0        0.02       -0.33      0.61 o 
   6   4   0       12.43       14.46      1.34 o 
   7   4   0        3.72        4.64      0.98 o 
   8   4   0        2.48        2.00      1.36 o 
 -10   5   0        4.41        4.05      1.13 o 
  -9   5   0        0.35       -0.79      0.82 o 
  -8   5   0       15.50       15.48      2.84 o 
  -7   5   0        2.09        1.10      1.04 o 
  -6   5   0       38.65       34.48      2.65 o 
  -5   5   0      323.61      364.30     12.03 o 
  -4   5   0        2.62        2.69      0.76 o 
  -3   5   0      537.41      560.84     23.18 o 
  -2   5   0        6.43        6.29      1.06 o 
  -1   5   0     1097.26     1205.83     32.06 o 
   0   5   0      114.33      120.91      5.16 o 
   1   5   0     1633.78     1725.52     33.50 o 
   2   5   0       68.09       85.07      2.63 o 
   3   5   0      184.69      208.17      6.49 o 
   4   5   0        0.12       -0.49      0.78 o 
   5   5   0        0.00        1.19      0.99 o 
   6   5   0       24.66       39.30      3.10 o 
   7   5   0        0.04        0.15      1.20 o 
 -10   6   0        0.61       -5.90      3.13 o 
  -9   6   0        0.03       -0.78      2.57 o 
  -8   6   0       47.96       57.67      3.34 o 
  -7   6   0       14.36       12.63      2.20 o 
  -6   6   0       11.70       15.87      3.40 o 
  -5   6   0        0.07       -0.07      0.79 o 
  -4   6   0      314.44      334.81      9.59 o 
  -3   6   0       61.53       48.49      2.21 o 
  -2   6   0      342.51      383.34     10.83 o 
  -1   6   0       90.88      109.45      3.81 o 
   0   6   0       98.59      104.20      4.90 o 
   1   6   0        9.17       10.46      1.11 o 
   2   6   0       93.16       96.39      3.54 o 
   3   6   0        2.27        3.52      0.91 o 
   4   6   0        2.60        2.30      1.00 o 
   5   6   0        2.55        3.23      1.14 o 
   6   6   0        0.07       -0.64      1.10 o 
   7   6   0        2.95        2.81      1.38 o 
 -10   7   0        0.86        2.48      3.62 o 
  -9   7   0        0.54        2.22      3.10 o 
  -8   7   0       93.37      110.71      5.45 o 
  -7   7   0      116.05      134.14      5.90 o 
  -6   7   0        7.60       10.32      1.42 o 
  -5   7   0       49.36       57.37      2.85 o 
  -4   7   0        1.57        1.40      0.71 o 
  -3   7   0      142.58      131.20      6.64 o 
  -2   7   0       13.75       10.38      1.50 o 
  -1   7   0        5.42        6.50      2.72 o 
   0   7   0       50.31       48.96      6.68 o 
   1   7   0        0.40        0.02      0.57 o 
   2   7   0        1.13       -0.33      0.93 o 
   3   7   0        2.48        0.89      1.01 o 
   4   7   0        0.31       -0.08      0.93 o 
   5   7   0        0.01        0.45      1.06 o 
   6   7   0        0.04       -0.45      1.13 o 
 -10   8   0        4.93       10.16      4.05 o 
  -9   8   0       17.51       21.86      4.24 o 
  -8   8   0       15.51       16.86      3.55 o 
  -7   8   0       23.27       38.14      3.33 o 
  -6   8   0        0.23       -1.97      0.99 o 
  -5   8   0       74.42       69.20      2.87 o 
  -4   8   0      110.02       79.63      4.65 o 
  -3   8   0      342.67      349.20     10.31 o 
  -2   8   0      245.52      245.97      7.71 o 
  -1   8   0       49.53       47.44      3.95 o 
   0   8   0        0.45        0.34      1.07 o 
   1   8   0        9.24       11.04      1.87 o 
   2   8   0       60.09       74.14      3.90 o 
   3   8   0        6.25        6.29      1.17 o 
   4   8   0        8.95        8.84      1.41 o 
   5   8   0        0.01        0.08      1.13 o 
 -10   9   0        8.11        9.30      3.87 o 
  -9   9   0        3.84        2.41      3.09 o 
  -8   9   0        0.20       -0.35      2.61 o 
  -7   9   0        4.45        5.75      2.44 o 
  -6   9   0        4.41        4.19      1.68 o 
  -5   9   0        2.28        1.62      0.96 o 
  -4   9   0       57.07       57.15      3.06 o 
  -3   9   0       68.58       79.98      3.62 o 
  -2   9   0       50.92       54.19      3.85 o 
  -1   9   0        4.78        5.45      1.58 o 
   0   9   0        4.76        1.75      1.33 o 
   1   9   0        0.30       -0.36      1.27 o 
   2   9   0        4.48        5.67      1.73 o 
   3   9   0        0.07        0.14      0.94 o 
   4   9   0        0.18       -0.65      1.04 o 
  -9  10   0        3.69        7.01      3.22 o 
  -8  10   0       19.70       31.04      4.66 o 
  -7  10   0        2.46        3.47      1.77 o 
  -6  10   0       33.12       36.75      3.22 o 
  -5  10   0        7.14        7.03      1.59 o 
  -4  10   0       27.08       31.12      2.41 o 
  -3  10   0        2.96        4.17      1.43 o 
  -2  10   0        0.24       -0.03      1.17 o 
  -1  10   0       17.29       15.75      5.42 o 
   0  10   0        6.32        5.07      1.72 o 
   1  10   0        0.50       -1.13      1.30 o 
   2  10   0        7.24        4.29      1.66 o 
   3  10   0        0.01       -1.30      1.56 o 
  -8  11   0        1.31        6.73      3.10 o 
  -7  11   0        0.02       -1.04      1.55 o 
  -6  11   0        0.78       -0.30      1.54 o 
  -5  11   0        5.14        5.75      1.59 o 
  -4  11   0        0.11        0.19      1.35 o 
  -3  11   0        0.23        0.01      1.33 o 
  -2  11   0        1.22        1.82      1.48 o 
  -1  11   0        1.96        5.15      2.59 o 
   0  11   0        0.83        0.47      1.62 o 
   1  11   0        0.75        0.16      1.70 o 
  -7  12   0        0.38        2.97      1.84 o 
  -6  12   0        9.84       17.01      2.58 o 
  -5  12   0        0.32        0.94      1.37 o 
  -4  12   0        1.74        1.37      1.49 o 
  -3  12   0        0.25        3.27      1.64 o 
  -2  12   0        0.87        3.70      1.75 o 
  -1  12   0        1.74        0.80      1.71 o 
   4 -13   1        0.56        0.75      1.53 o 
   0 -12   1        1.97        4.57      2.12 o 
   1 -12   1        6.41        2.98      1.90 o 
   2 -12   1        0.54        0.11      1.40 o 
   3 -12   1        1.65        3.99      1.66 o 
   4 -12   1        0.70        0.22      1.41 o 
   5 -12   1        4.63        2.47      1.53 o 
   6 -12   1        3.22        3.04      1.57 o 
   7 -12   1        7.93        8.50      2.10 o 
  -2 -11   1        0.06       -1.22      1.63 o 
  -1 -11   1        0.04       -0.87      1.51 o 
   0 -11   1        4.60        4.36      2.47 o 
   1 -11   1        0.02       -0.80      1.47 o 
   2 -11   1       21.04       18.86      3.82 o 
   3 -11   1       31.30       32.19      4.15 o 
   4 -11   1        3.27        7.82      1.67 o 
   5 -11   1        5.26        4.00      1.46 o 
   6 -11   1        1.15        1.92      1.56 o 
   7 -11   1        0.18        1.60      1.65 o 
   8 -11   1        1.57        7.67      3.11 o 
  -3 -10   1        0.62        1.04      1.64 o 
  -2 -10   1        0.01       -0.98      1.42 o 
  -1 -10   1        0.64       -1.52      1.34 o 
   0 -10   1       46.59       65.52      4.70 o 
   1 -10   1        5.37        3.95      1.92 o 
   2 -10   1        6.79        5.20      1.56 o 
   3 -10   1        0.33        4.58      1.64 o 
   4 -10   1       98.98      106.21      4.34 o 
   5 -10   1       40.52       48.28      2.83 o 
   6 -10   1        0.85        2.21      1.50 o 
   7 -10   1        8.88       11.86      3.10 o 
   8 -10   1        6.13       11.44      3.45 o 
   9 -10   1        0.00        4.04      2.95 o 
  -4  -9   1        0.05       -0.15      1.01 o 
  -3  -9   1        2.42        1.14      0.94 o 
  -2  -9   1        0.01        0.15      1.36 o 
  -1  -9   1       17.59       15.85      2.24 o 
   0  -9   1       10.45        9.20      1.78 o 
   1  -9   1        9.95        8.35      2.23 o 
   2  -9   1       62.58       64.78      3.42 o 
   3  -9   1       61.87       76.20      3.52 o 
   4  -9   1       82.34       89.94      3.80 o 
   5  -9   1       62.46       66.93      2.75 o 
   6  -9   1        0.52       -0.58      1.05 o 
   7  -9   1        7.92        7.50      1.89 o 
   8  -9   1        5.12        4.88      2.78 o 
   9  -9   1        0.29        3.50      3.08 o 
  10  -9   1        2.74        4.15      3.65 o 
  -5  -8   1        1.20        1.36      1.40 o 
  -4  -8   1        7.07        7.15      1.31 o 
  -3  -8   1       12.92       13.36      1.77 o 
  -2  -8   1        6.54        3.78      0.94 o 
  -1  -8   1        2.03        1.23      1.30 o 
   0  -8   1      176.44      198.32      8.53 o 
   1  -8   1      236.00      255.53     10.35 o 
   2  -8   1      335.08      332.08      9.96 o 
   3  -8   1        9.44       11.21      1.35 o 
   4  -8   1       13.85       10.43      1.37 o 
   5  -8   1        0.02        0.17      0.71 o 
   6  -8   1       11.90       13.22      1.59 o 
   7  -8   1       32.65       28.83      2.75 o 
   8  -8   1        3.89        4.91      1.85 o 
   9  -8   1       18.94       25.19      4.51 o 
  10  -8   1        0.23        4.68      3.71 o 
  -6  -7   1        0.02        0.44      1.20 o 
  -5  -7   1        0.19        1.04      1.08 o 
  -4  -7   1        2.54        2.85      1.05 o 
  -3  -7   1        6.34        3.71      1.00 o 
  -2  -7   1        2.99        2.88      0.94 o 
  -1  -7   1        0.10       -0.02      0.88 o 
   0  -7   1        0.01        0.35      0.93 o 
   1  -7   1        0.78        0.18      0.69 o 
   2  -7   1       89.40       96.71      3.63 o 
   3  -7   1       29.23       37.37      2.31 o 
   4  -7   1        0.04       -0.12      0.65 o 
   5  -7   1       27.70       33.30      2.10 o 
   6  -7   1        8.80        9.21      1.67 o 
   7  -7   1       10.61       16.76      2.18 o 
   8  -7   1        5.82        3.88      1.87 o 
   9  -7   1        4.28        8.10      2.23 o 
  10  -7   1        0.97       -1.47      3.37 o 
  -7  -6   1        1.19        2.20      1.35 o 
  -6  -6   1        2.39        2.90      1.27 o 
  -5  -6   1        7.05        4.90      1.23 o 
  -4  -6   1        3.73        4.80      1.08 o 
  -3  -6   1        5.29        2.77      0.87 o 
  -2  -6   1       68.55       67.25      3.04 o 
  -1  -6   1        2.23        4.21      0.82 o 
   0  -6   1       25.26       34.67      2.56 o 
   1  -6   1       79.56      101.43      3.59 o 
   2  -6   1      105.87       99.84      3.52 o 
   3  -6   1      182.35      216.84      6.52 o 
   4  -6   1        6.33        6.18      0.79 o 
   5  -6   1      497.70      504.45     13.78 o 
   6  -6   1       81.02       85.01      4.20 o 
   7  -6   1       15.96       16.28      3.67 o 
   8  -6   1        0.10       -1.25      1.50 o 
   9  -6   1        5.88        3.62      2.14 o 
  10  -6   1        4.56        5.07      2.39 o 
  -7  -5   1        0.00        0.84      1.18 o 
  -6  -5   1       17.24       17.53      2.55 o 
  -5  -5   1       16.24       14.53      3.55 o 
  -4  -5   1       20.26       17.42      2.39 o 
  -3  -5   1       84.47       86.94      3.32 o 
  -2  -5   1        7.16        6.74      0.71 o 
  -1  -5   1      134.97      128.83      4.44 o 
   0  -5   1       20.00       26.63      1.78 o 
   1  -5   1       46.11       47.28      2.06 o 
   2  -5   1       83.46       86.84      3.02 o 
   3  -5   1       41.30       47.61      2.08 o 
   4  -5   1      175.21      188.66      5.43 o 
   5  -5   1      240.76      246.51      8.60 o 
   6  -5   1       91.48       94.25      4.30 o 
   7  -5   1        1.86        0.19      1.01 o 
   8  -5   1       14.45       15.52      1.27 o 
   9  -5   1        1.34        1.84      0.96 o 
  10  -5   1       13.82       14.41      1.55 o 
  -8  -4   1        1.78        2.44      1.38 o 
  -7  -4   1        4.20        3.31      0.94 o 
  -6  -4   1        6.07        4.58      0.87 o 
  -5  -4   1       22.65       22.80      1.23 o 
  -4  -4   1        4.45        3.59      0.54 o 
  -3  -4   1        0.11       -0.55      0.49 o 
  -2  -4   1      118.71      150.87      3.40 o 
  -1  -4   1       27.55       32.34      1.09 o 
   0  -4   1       54.78       36.96      2.10 o 
   1  -4   1        1.00        0.03      0.32 o 
   2  -4   1      119.99      141.45      7.39 o 
   3  -4   1      118.63       41.55      2.17 o 
   4  -4   1      663.14      693.38     21.64 o 
   5  -4   1       42.80       30.71      2.32 o 
   6  -4   1       65.29       61.90      2.19 o 
   7  -4   1        6.53        5.78      1.44 o 
   8  -4   1        7.04        7.81      1.20 o 
   9  -4   1       74.67       93.15      4.76 o 
  10  -4   1        5.53        6.11      1.50 o 
  -9  -3   1        0.22       -0.47      1.81 o 
  -8  -3   1        0.65       -0.78      0.98 o 
  -7  -3   1       11.71       13.38      1.51 o 
  -6  -3   1       10.86        7.45      1.03 o 
  -5  -3   1        2.26        2.08      0.72 o 
  -4  -3   1        7.32        7.09      0.79 o 
  -3  -3   1      718.98      770.72     14.42 o 
  -2  -3   1        3.48        5.47      0.47 o 
  -1  -3   1       47.53       21.23      1.87 o 
   0  -3   1       22.20       23.79      1.18 o 
   1  -3   1      850.41      800.47     21.26 o 
   2  -3   1      444.34      382.26     10.32 o 
   3  -3   1      609.46      564.00     25.00 o 
   4  -3   1       48.58       50.70      2.50 o 
   5  -3   1        0.48        0.30      0.38 o 
   6  -3   1        0.15       -0.22      0.39 o 
   7  -3   1        6.11        7.04      1.25 o 
   8  -3   1       34.64       39.66      2.38 o 
   9  -3   1        4.18        4.50      1.46 o 
  10  -3   1        6.24        6.53      1.65 o 
  -9  -2   1        0.09       -0.99      1.12 o 
  -8  -2   1        1.27        1.38      1.19 o 
  -7  -2   1       22.19       25.63      1.96 o 
  -6  -2   1        8.45        7.26      0.96 o 
  -5  -2   1       28.60       32.94      1.91 o 
  -4  -2   1       11.22        5.11      0.69 o 
  -3  -2   1      221.21      243.29      5.15 o 
  -2  -2   1       88.59       75.34      2.67 o 
  -1  -2   1        0.01        0.26      0.17 o 
   0  -2   1      494.17      438.52      8.64 o 
   1  -2   1     3154.12     2985.21     77.57 o 
   2  -2   1       80.00       60.29      1.47 o 
   3  -2   1     2486.22     2203.31     86.67 o 
   4  -2   1      250.44      235.92      4.49 o 
   5  -2   1        0.35        0.04      0.41 o 
   6  -2   1       36.39       38.38      1.83 o 
   7  -2   1       32.92       40.33      2.32 o 
   8  -2   1        4.78        1.80      1.21 o 
   9  -2   1        2.64        2.28      1.39 o 
  10  -2   1        1.38       -0.42      1.37 o 
  -9  -1   1        0.05       -1.06      1.09 o 
  -8  -1   1        0.95       -0.43      0.98 o 
  -7  -1   1       13.74        7.55      1.94 o 
  -6  -1   1      117.71      137.31      4.54 o 
  -5  -1   1       65.93       73.06      2.81 o 
  -4  -1   1        0.20        0.86      0.45 o 
  -3  -1   1       11.04       16.73      2.00 o 
  -2  -1   1     1343.71     1194.11     26.24 o 
  -1  -1   1        1.70        1.11      0.27 o 
   0  -1   1      579.24      557.33     17.59 o 
   1  -1   1     1184.59     1174.82     74.28 o 
   2  -1   1     9506.77     8528.91    149.26 o 
   3  -1   1       31.49       23.59      1.10 o 
   4  -1   1      692.59      634.08     12.72 o 
   5  -1   1      104.15       97.76      2.59 o 
   6  -1   1       90.53       97.04      2.73 o 
   7  -1   1       62.07       67.47      2.76 o 
   8  -1   1        0.75        0.72      1.18 o 
   9  -1   1        7.13        4.00      1.48 o 
  10  -1   1        0.05       -0.07      1.36 o 
 -10   0   1        0.94       -0.26      1.53 o 
  -9   0   1        1.36       -1.07      1.08 o 
  -8   0   1        4.47        4.19      1.10 o 
  -7   0   1       26.75       25.46      1.64 o 
  -6   0   1       19.26       16.76      2.20 o 
  -5   0   1      138.37      131.45      3.63 o 
  -4   0   1      118.58       97.41      3.16 o 
  -3   0   1      550.53      519.14     13.48 o 
  -2   0   1     4954.36     4714.75    120.00 o 
  -1   0   1      839.86      766.79     21.29 o 
   0   0   1     2200.77     3128.78     90.64 o 
   1   0   1       47.29       43.47      1.68 o 
   2   0   1     5240.31     4723.03    125.07 o 
   3   0   1     1539.60     1427.61     31.47 o 
   4   0   1     1159.79     1079.14     23.94 o 
   5   0   1       99.08       99.68      2.68 o 
   6   0   1       66.76       63.72      2.21 o 
   7   0   1       36.16       44.14      2.38 o 
   8   0   1        3.26        1.07      1.40 o 
   9   0   1        0.05       -0.99      1.23 o 
 -10   1   1        0.27       -2.66      1.33 o 
  -9   1   1        0.99       -0.32      1.03 o 
  -8   1   1        4.76        8.04      1.17 o 
  -7   1   1        1.43        0.11      0.80 o 
  -6   1   1        4.51        2.51      0.62 o 
  -5   1   1      117.45      130.20      3.13 o 
  -4   1   1      694.26      656.71     13.11 o 
  -3   1   1      189.66      165.60      3.19 o 
  -2   1   1      848.59      663.11     20.21 o 
  -1   1   1       20.54       19.21      0.80 o 
   0   1   1       37.16       32.55      1.79 o 
   1   1   1     1681.23     1455.13     26.66 o 
   2   1   1      264.89      248.32      5.79 o 
   3   1   1        5.14        6.48      0.59 o 
   4   1   1      157.40      185.09      4.74 o 
   5   1   1       15.80       17.18      1.44 o 
   6   1   1       59.49       57.34      2.32 o 
   7   1   1        0.02        0.15      0.74 o 
   8   1   1        3.29        1.31      1.02 o 
   9   1   1        0.06       -1.81      1.37 o 
 -10   2   1        0.08       -1.19      1.26 o 
  -9   2   1        1.13        0.12      1.00 o 
  -8   2   1        0.30        0.03      0.86 o 
  -7   2   1       22.32       22.54      2.31 o 
  -6   2   1       95.99       94.64      2.59 o 
  -5   2   1      200.69      206.61      4.09 o 
  -4   2   1      122.23      108.54      3.15 o 
  -3   2   1       46.41       35.49      1.34 o 
  -2   2   1     1451.15     1376.98     34.19 o 
  -1   2   1      969.86      850.47     22.65 o 
   0   2   1     2924.34     2924.96     73.90 o 
   1   2   1      484.50      486.15     10.75 o 
   2   2   1      143.08      147.75      3.32 o 
   3   2   1      224.35      229.44      5.61 o 
   4   2   1      112.25      114.82      3.32 o 
   5   2   1       13.05       15.94      1.41 o 
   6   2   1        0.33       -0.56      0.91 o 
   7   2   1        0.78        0.56      0.86 o 
   8   2   1        1.12       -0.03      0.90 o 
   9   2   1        0.01       -0.19      1.14 o 
 -10   3   1       14.05       20.26      2.04 o 
  -9   3   1        0.62       -0.48      0.89 o 
  -8   3   1        1.02       -0.61      0.78 o 
  -7   3   1        1.38        2.90      0.78 o 
  -6   3   1       41.01       34.87      2.71 o 
  -5   3   1        0.34       -0.61      0.45 o 
  -4   3   1      542.30      549.82     12.15 o 
  -3   3   1      239.33      213.53      5.77 o 
  -2   3   1        0.00       -0.18      0.37 o 
  -1   3   1      989.21      873.85     26.72 o 
   1   3   1      765.87      755.44     16.61 o 
   2   3   1      190.81      222.36      6.28 o 
   3   3   1       26.20       25.83      1.46 o 
   4   3   1        1.68        0.99      0.47 o 
   5   3   1        5.10        5.08      0.72 o 
   6   3   1        6.70        5.93      0.87 o 
   7   3   1        4.84        5.42      0.92 o 
   8   3   1        0.10       -0.50      0.98 o 
 -10   4   1        1.50       -0.03      1.16 o 
  -9   4   1       10.43       14.70      1.51 o 
  -8   4   1       11.38        9.19      1.10 o 
  -7   4   1       11.60        8.44      0.91 o 
  -6   4   1      302.26      322.59      8.91 o 
  -5   4   1       30.05       34.10      2.33 o 
  -4   4   1      196.83      201.85     13.45 o 
  -3   4   1       86.58       81.12      2.83 o 
  -2   4   1       96.84       71.07      2.51 o 
  -1   4   1       10.14       10.87      1.60 o 
   0   4   1     2031.58     2120.49     51.04 o 
   1   4   1      246.39      256.52      6.12 o 
   2   4   1        0.54        0.43      0.41 o 
   3   4   1       52.90       62.36      2.54 o 
   4   4   1       55.75       65.73      2.47 o 
   5   4   1        3.24        1.78      0.73 o 
   6   4   1        5.58        8.73      1.03 o 
   7   4   1       13.08       19.05      3.04 o 
   8   4   1        0.33        3.45      1.47 o 
 -11   5   1        0.00       -0.92      2.01 o 
 -10   5   1        0.07       -0.61      2.94 o 
  -9   5   1        0.86        0.58      1.03 o 
  -8   5   1        5.38        4.82      1.31 o 
  -7   5   1       14.15       12.22      1.79 o 
  -6   5   1      228.72      236.87      8.39 o 
  -5   5   1       58.19       54.48      2.38 o 
  -4   5   1      244.24      266.93      9.19 o 
  -3   5   1      209.71      213.33      8.13 o 
  -2   5   1        1.28        2.61      0.83 o 
  -1   5   1      269.47      278.86     10.38 o 
   0   5   1       55.18       60.79      2.43 o 
   1   5   1      189.03      203.35      4.45 o 
   2   5   1       38.86       38.83      2.81 o 
   3   5   1       24.91       23.80      3.27 o 
   4   5   1       16.30       16.47      2.34 o 
   5   5   1       47.19       56.68      3.03 o 
   6   5   1       13.39       14.53      1.74 o 
   7   5   1        1.19        2.17      1.28 o 
 -10   6   1        0.02       -2.49      3.30 o 
  -9   6   1        2.41        2.99      3.17 o 
  -8   6   1        0.01        0.32      1.55 o 
  -7   6   1       61.64       71.67      3.95 o 
  -6   6   1       90.29       95.63      4.39 o 
  -5   6   1       27.09       23.85      1.66 o 
  -4   6   1        2.26        1.09      0.82 o 
  -3   6   1      107.07      106.51      3.67 o 
  -2   6   1        1.62        0.45      0.57 o 
  -1   6   1       19.70       22.51      2.40 o 
   0   6   1        6.13       10.76      2.23 o 
   1   6   1       11.88       16.76      1.75 o 
   2   6   1        5.38        3.56      0.98 o 
   3   6   1        4.02        3.08      0.93 o 
   4   6   1        3.44        3.22      1.83 o 
   5   6   1        3.64        5.25      1.26 o 
   6   6   1        0.07        0.28      1.12 o 
 -10   7   1        9.87       12.60      4.17 o 
  -9   7   1        4.11        4.70      3.28 o 
  -8   7   1       13.65       14.97      3.45 o 
  -7   7   1       17.23       26.79      3.90 o 
  -6   7   1       35.55       33.65      2.24 o 
  -5   7   1       42.33       35.99      2.18 o 
  -4   7   1       10.13        6.91      0.97 o 
  -3   7   1      108.59      101.44      3.71 o 
  -2   7   1       10.86        7.71      1.30 o 
  -1   7   1       33.39       39.19      3.13 o 
   0   7   1        1.91        0.23      0.49 o 
   1   7   1       26.31       28.36      1.37 o 
   2   7   1        0.18        0.28      0.78 o 
   3   7   1        4.12        7.44      1.88 o 
   4   7   1        0.43       -0.63      0.94 o 
   5   7   1        0.01        0.49      1.10 o 
   6   7   1        0.15       -0.59      1.17 o 
 -10   8   1        0.01        3.41      3.53 o 
  -9   8   1        9.25       10.68      3.68 o 
  -8   8   1       40.97       56.77      5.80 o 
  -7   8   1       17.05       19.33      2.46 o 
  -6   8   1        5.80        4.74      1.67 o 
  -5   8   1       42.94       42.06      3.02 o 
  -4   8   1      221.52      223.36      7.09 o 
  -3   8   1      130.62      138.97      4.94 o 
  -2   8   1       49.77       48.86      3.81 o 
  -1   8   1        5.00        5.17      1.46 o 
   0   8   1       81.81       93.50      5.19 o 
   1   8   1        1.81        2.91      1.45 o 
   2   8   1       52.72       66.46      3.06 o 
   3   8   1        0.33       -0.40      0.90 o 
   4   8   1        3.72        3.69      1.17 o 
   5   8   1        2.17        3.47      1.31 o 
 -10   9   1        1.31        0.69      3.45 o 
  -9   9   1        5.17        4.96      2.99 o 
  -8   9   1        1.97        1.47      2.81 o 
  -7   9   1       14.66       14.24      2.33 o 
  -6   9   1       39.42       38.70      5.29 o 
  -5   9   1      106.93      114.98      5.79 o 
  -4   9   1       83.81       72.71      4.82 o 
  -3   9   1       20.06       15.49      3.59 o 
  -2   9   1        1.40       -0.18      1.15 o 
  -1   9   1        0.55       -0.85      1.57 o 
   0   9   1        8.40        6.01      3.05 o 
   1   9   1        0.98        0.57      1.27 o 
   2   9   1        8.22        7.48      3.37 o 
   3   9   1        0.24        0.90      1.00 o 
   4   9   1        0.86        0.43      1.15 o 
  -9  10   1        3.99        7.85      3.47 o 
  -8  10   1        1.32        4.38      2.83 o 
  -7  10   1       11.45       10.38      2.17 o 
  -6  10   1        3.52        4.24      1.80 o 
  -5  10   1        4.01        5.31      1.54 o 
  -4  10   1        9.44        8.98      2.20 o 
  -3  10   1        0.55        1.48      1.24 o 
  -2  10   1       10.01        9.07      4.37 o 
  -1  10   1        2.95        1.64      1.50 o 
   0  10   1        0.11        0.05      1.41 o 
   1  10   1        0.27        0.69      1.62 o 
   2  10   1        0.08       -0.19      1.51 o 
  -8  11   1        4.41        5.32      3.31 o 
  -7  11   1        0.01        2.42      1.82 o 
  -6  11   1       10.58       13.08      4.67 o 
  -5  11   1       33.63       33.30      6.18 o 
  -4  11   1       16.48       19.30      4.28 o 
  -3  11   1        0.00       -0.03      1.42 o 
  -2  11   1        3.07        2.57      1.54 o 
  -1  11   1        0.00        0.88      1.52 o 
   0  11   1        0.12       -1.15      1.63 o 
   1  11   1        1.31        1.49      1.84 o 
  -7  12   1        6.22        5.40      2.11 o 
  -6  12   1        1.12        4.20      2.00 o 
  -5  12   1        4.42        5.92      1.76 o 
  -4  12   1        1.05        1.39      1.54 o 
  -3  12   1        6.59        4.64      1.83 o 
  -2  12   1        5.37        9.59      2.35 o 
  -1  12   1        0.17       -0.87      1.59 o 
   3 -13   2        0.31        0.35      1.55 o 
   4 -13   2        0.38        1.83      2.00 o 
   5 -13   2        0.04       -0.28      1.83 o 
   0 -12   2        0.68       -1.75      1.59 o 
   1 -12   2        0.01       -0.44      1.54 o 
   2 -12   2        0.23        0.10      1.37 o 
   3 -12   2        5.14        5.43      1.69 o 
   4 -12   2        1.21        0.06      1.14 o 
   5 -12   2        0.37        0.62      1.35 o 
   6 -12   2        0.00        3.32      2.37 o 
  -2 -11   2        5.20        4.88      2.22 o 
  -1 -11   2        0.28       -0.89      1.50 o 
   0 -11   2        0.01       -0.72      1.39 o 
   1 -11   2        0.44       -0.23      1.41 o 
   2 -11   2        9.13        8.25      1.99 o 
   3 -11   2       29.58       37.64      2.75 o 
   4 -11   2        7.69        7.76      1.39 o 
   5 -11   2        2.23        2.66      1.29 o 
   6 -11   2       15.89       17.94      1.95 o 
   7 -11   2        6.77        6.27      5.25 o 
  -3 -10   2        1.68        0.58      1.53 o 
  -2 -10   2        3.10        3.63      1.72 o 
  -1 -10   2        1.66        2.89      1.64 o 
   0 -10   2       31.20       21.20      3.48 o 
   1 -10   2        5.32        9.27      2.72 o 
   2 -10   2        0.51        0.17      1.07 o 
   3 -10   2       34.96       44.26      2.79 o 
   4 -10   2        3.17        2.39      1.06 o 
   5 -10   2       11.97       10.50      1.20 o 
   6 -10   2       10.02       11.48      1.56 o 
   7 -10   2       12.01       15.95      3.49 o 
   8 -10   2        1.04        5.27      2.67 o 
   9 -10   2        0.03        2.38      3.04 o 
  -4  -9   2        0.21        0.55      1.00 o 
  -3  -9   2        2.16        0.34      0.86 o 
  -2  -9   2        1.11        0.60      1.36 o 
  -1  -9   2        4.68        5.66      2.53 o 
   0  -9   2        8.59       10.31      4.10 o 
   1  -9   2       34.39       36.00      3.45 o 
   2  -9   2      363.22      409.20     12.16 o 
   3  -9   2        9.70        9.23      1.36 o 
   4  -9   2      161.72      172.00      5.82 o 
   5  -9   2        2.71        0.79      0.80 o 
   6  -9   2        0.17       -0.80      1.15 o 
   7  -9   2        6.41        6.94      2.19 o 
   8  -9   2       11.31        8.90      2.12 o 
   9  -9   2        6.27        4.86      3.19 o 
  10  -9   2        2.65        3.89      3.66 o 
  -5  -8   2        3.68        4.08      1.28 o 
  -4  -8   2        0.30        0.30      0.97 o 
  -3  -8   2        0.28        0.27      0.86 o 
  -2  -8   2       45.11       50.70      2.35 o 
  -1  -8   2        8.24       10.44      2.02 o 
   0  -8   2      198.99      210.45      8.95 o 
   1  -8   2      114.42      123.18      4.97 o 
   2  -8   2      198.21      194.07      8.81 o 
   3  -8   2       19.63       23.07      1.80 o 
   4  -8   2      139.03      158.58      5.30 o 
   5  -8   2       38.94       37.94      2.06 o 
   6  -8   2       38.01       43.64      3.30 o 
   7  -8   2      149.34      174.95      7.20 o 
   8  -8   2       12.95       13.76      2.36 o 
   9  -8   2        9.57       11.28      2.44 o 
  10  -8   2        0.16        1.46      3.59 o 
  -6  -7   2        1.27        1.36      1.20 o 
  -5  -7   2        1.13        0.47      1.06 o 
  -4  -7   2       10.52        9.97      1.37 o 
  -3  -7   2        0.60       -0.50      0.76 o 
  -2  -7   2        0.92       -1.07      1.09 o 
  -1  -7   2      287.69      309.78     11.86 o 
   0  -7   2        6.31        4.97      1.13 o 
   1  -7   2        6.31        7.88      1.05 o 
   2  -7   2        0.19       -0.32      0.64 o 
   3  -7   2      124.42      133.17      4.48 o 
   4  -7   2        7.96        5.05      0.78 o 
   5  -7   2       45.01       50.35      2.49 o 
   6  -7   2       68.55       62.82      6.44 o 
   7  -7   2       88.13       80.86      4.41 o 
   8  -7   2       14.50       18.16      2.48 o 
   9  -7   2       15.60       16.31      2.63 o 
  10  -7   2        8.98        6.63      2.39 o 
  -7  -6   2        4.43        5.08      1.44 o 
  -6  -6   2        0.68       -0.47      1.06 o 
  -5  -6   2        5.10        7.18      1.24 o 
  -4  -6   2        1.19        1.52      0.91 o 
  -3  -6   2        1.77        2.13      0.78 o 
  -2  -6   2        0.58        0.20      0.40 o 
  -1  -6   2        8.94       10.80      1.25 o 
   0  -6   2      229.45      243.48      7.26 o 
   1  -6   2       23.71       19.91      2.17 o 
   2  -6   2        2.70        6.66      0.82 o 
   3  -6   2       96.46      108.20      3.69 o 
   4  -6   2      199.44      199.24      5.20 o 
   5  -6   2       76.35       81.83      3.89 o 
   6  -6   2       96.20      114.12      5.03 o 
   7  -6   2       10.33       13.35      2.04 o 
   8  -6   2        5.88        6.20      1.85 o 
   9  -6   2        1.37       -1.04      1.74 o 
  10  -6   2        2.78        0.82      2.61 o 
  -8  -5   2        3.71        6.59      1.62 o 
  -7  -5   2        4.22        3.84      1.32 o 
  -6  -5   2        1.94        2.80      1.13 o 
  -5  -5   2        0.00       -0.90      0.84 o 
  -4  -5   2       32.17       34.95      2.14 o 
  -3  -5   2      136.58      146.80     11.21 o 
  -2  -5   2        0.00        0.21      0.20 o 
  -1  -5   2        0.08       -0.12      0.49 o 
   0  -5   2        6.93        8.72      1.23 o 
   1  -5   2        4.21        2.50      1.26 o 
   2  -5   2      192.25      186.70     18.79 o 
   3  -5   2      147.65      187.22      5.31 o 
   4  -5   2      351.79      451.31     11.83 o 
   5  -5   2      123.78      109.28      4.57 o 
   6  -5   2      158.36      157.51      6.17 o 
   7  -5   2        6.31        5.59      1.67 o 
   8  -5   2        3.10        1.23      2.01 o 
   9  -5   2        7.41        9.41      1.29 o 
  10  -5   2       11.00       11.19      2.46 o 
  -8  -4   2        0.02       -0.47      0.93 o 
  -7  -4   2        0.06       -0.37      0.91 o 
  -6  -4   2        0.05       -0.15      0.85 o 
  -5  -4   2        0.11       -0.33      0.54 o 
  -4  -4   2       13.04       11.06      1.06 o 
  -3  -4   2        0.19        0.39      0.51 o 
  -2  -4   2       33.77       25.59      1.20 o 
  -1  -4   2       68.94       74.05      1.81 o 
   0  -4   2      104.95       83.43      3.92 o 
   1  -4   2      106.26      110.44      4.31 o 
   2  -4   2      186.15      188.44      6.83 o 
   3  -4   2      213.16      240.43      6.83 o 
   4  -4   2        3.70        5.00      0.99 o 
   5  -4   2      667.83      683.56     17.13 o 
   6  -4   2        1.53        1.75      0.91 o 
   7  -4   2       22.79       34.00      5.22 o 
   8  -4   2       16.90       21.46      2.25 o 
   9  -4   2       67.13       77.77      3.90 o 
  10  -4   2        5.82        5.27      1.44 o 
  -9  -3   2        0.43       -0.88      1.23 o 
  -8  -3   2        2.83        3.03      1.09 o 
  -7  -3   2        1.66        0.86      0.93 o 
  -6  -3   2        0.79        0.18      0.75 o 
  -5  -3   2       41.03       48.28      2.08 o 
  -4  -3   2       16.43       18.76      1.41 o 
  -3  -3   2       33.10       34.03      1.48 o 
  -2  -3   2       14.13       14.78      0.82 o 
  -1  -3   2        5.54        7.17      0.57 o 
   0  -3   2       14.66       14.40      0.58 o 
   1  -3   2        0.03        1.17      0.35 o 
   2  -3   2       49.23       45.38      1.42 o 
   3  -3   2      702.11      685.52     19.39 o 
   4  -3   2      123.99      123.32      3.02 o 
   5  -3   2      613.13      621.92     11.29 o 
   6  -3   2       76.27       78.43      3.36 o 
   7  -3   2      184.52      198.89      5.94 o 
   8  -3   2       82.02       98.41      3.84 o 
   9  -3   2        0.44        0.80      1.28 o 
  10  -3   2        2.15        0.52      1.41 o 
  -9  -2   2        1.36        0.15      1.28 o 
  -8  -2   2        0.45       -1.11      0.91 o 
  -7  -2   2        7.70       12.48      1.64 o 
  -6  -2   2        1.67        1.00      0.73 o 
  -5  -2   2        0.18        0.12      0.56 o 
  -4  -2   2      151.26      187.54      4.80 o 
  -3  -2   2       39.17       41.04      1.54 o 
  -2  -2   2       47.85       46.99      2.74 o 
  -1  -2   2        5.18        3.10      0.27 o 
   0  -2   2     2534.83     2495.24     97.97 o 
   1  -2   2     1811.96     1709.77     44.10 o 
   2  -2   2     4501.41     4383.43     91.41 o 
   3  -2   2      101.53      110.65      3.07 o 
   4  -2   2      851.81      837.51     14.95 o 
   5  -2   2       70.45       62.74      1.69 o 
   6  -2   2       74.54       83.38      4.68 o 
   7  -2   2        5.77        4.71      0.92 o 
   8  -2   2       69.10       73.56      4.58 o 
   9  -2   2       17.00       14.80      1.84 o 
  10  -2   2        0.13       -2.23      1.31 o 
 -10  -1   2        0.35       -0.72      1.53 o 
  -9  -1   2        1.22        0.48      1.14 o 
  -8  -1   2       14.03       14.76      1.73 o 
  -7  -1   2        1.59        0.28      0.79 o 
  -6  -1   2       11.89       13.96      1.67 o 
  -5  -1   2       26.22       18.58      1.29 o 
  -4  -1   2        5.70        6.20      0.67 o 
  -3  -1   2     1826.51     1714.69     37.83 o 
  -2  -1   2      161.66      162.34      3.90 o 
  -1  -1   2    19209.12    17490.01    738.75 o 
   0  -1   2      210.94      223.37      4.44 o 
   1  -1   2     5168.62     5480.13    426.48 o 
   2  -1   2       85.18       89.81      2.59 o 
   3  -1   2      401.15      412.81      8.32 o 
   4  -1   2     1471.11     1448.06     28.43 o 
   5  -1   2      153.59      159.50      3.77 o 
   6  -1   2      671.66      692.85     14.14 o 
   7  -1   2       16.29       13.87      1.50 o 
   8  -1   2       12.14        9.89      1.57 o 
   9  -1   2        1.20        0.46      1.27 o 
  10  -1   2        5.58        5.49      1.62 o 
 -10   0   2        0.93       -1.43      1.42 o 
  -9   0   2        1.45       -0.01      1.05 o 
  -8   0   2       30.41       41.56      2.40 o 
  -7   0   2        8.68        4.95      0.94 o 
  -6   0   2       50.95       43.92      2.21 o 
  -5   0   2        1.48        2.13      0.60 o 
  -4   0   2       68.64       81.43      2.13 o 
  -3   0   2     1375.38     1253.28     32.13 o 
  -2   0   2    19580.29    19358.65    464.22 o 
  -1   0   2      701.70      743.63     34.21 o 
   0   0   2       51.62       66.93      2.90 o 
   1   0   2       93.12       96.57      2.08 o 
   2   0   2      514.39      509.24     11.87 o 
   3   0   2       19.60       16.76      1.00 o 
   4   0   2      160.38      176.25      3.98 o 
   5   0   2        4.94        5.80      0.68 o 
   6   0   2       49.46       56.69      2.09 o 
   7   0   2       83.97      103.05      3.53 o 
   8   0   2        3.45        1.22      1.28 o 
   9   0   2        0.21       -1.35      1.56 o 
 -10   1   2        0.05       -1.02      1.39 o 
  -9   1   2        1.77        0.76      1.08 o 
  -8   1   2        1.40        1.91      0.96 o 
  -7   1   2        0.05       -0.02      0.76 o 
  -6   1   2        0.08        0.18      0.46 o 
  -5   1   2        0.42       -0.10      0.49 o 
  -4   1   2      106.88       94.63      3.06 o 
  -3   1   2       51.01       56.40      2.53 o 
  -2   1   2      378.33      404.50     11.26 o 
  -1   1   2     3513.10     3112.47     64.51 o 
   0   1   2      618.51      610.68     21.96 o 
   1   1   2     1249.62     1142.81     27.10 o 
   2   1   2      195.08      172.82      4.21 o 
   3   1   2        5.71        5.24      0.56 o 
   4   1   2      136.82      144.83      3.88 o 
   5   1   2        2.10        1.46      0.63 o 
   6   1   2       37.01       51.02      2.06 o 
   7   1   2        2.61        2.00      0.78 o 
   8   1   2        0.24       -1.43      1.23 o 
   9   1   2        0.19       -0.19      1.44 o 
 -10   2   2        1.14       -1.83      1.28 o 
  -9   2   2        1.28        0.76      1.00 o 
  -8   2   2        0.00       -1.34      0.80 o 
  -7   2   2        2.90        1.50      0.77 o 
  -6   2   2        4.13        3.73      0.63 o 
  -5   2   2      166.83      170.40      3.47 o 
  -4   2   2      468.41      433.05      9.41 o 
  -2   2   2     2131.86     2058.67    121.22 o 
  -1   2   2     4580.29     4217.30    127.07 o 
   0   2   2      583.51      555.87     12.35 o 
   1   2   2       62.27       71.29      1.60 o 
   2   2   2        0.15        0.23      0.32 o 
   3   2   2       12.08       14.03      0.83 o 
   4   2   2        0.00        0.35      0.45 o 
   5   2   2       18.17       15.71      1.35 o 
   6   2   2       16.73       20.10      1.76 o 
   7   2   2        0.44        0.08      0.69 o 
   8   2   2        1.60        2.22      1.11 o 
 -10   3   2        4.77        5.06      1.43 o 
  -9   3   2        1.37        0.91      1.10 o 
  -8   3   2        7.26        5.99      1.30 o 
  -7   3   2       10.03        8.92      0.98 o 
  -6   3   2      147.40      156.37      4.23 o 
  -5   3   2       73.94       54.64      1.70 o 
  -4   3   2      198.62      200.02      4.10 o 
  -3   3   2      506.34      597.92     15.22 o 
   1   3   2      662.69      677.64     13.42 o 
   2   3   2       84.28       85.00      2.51 o 
   3   3   2      259.81      265.00      5.33 o 
   4   3   2       14.45       16.94      1.07 o 
   5   3   2        6.74        5.43      0.77 o 
   6   3   2        1.63        0.18      0.73 o 
   7   3   2        3.26        4.55      1.04 o 
   8   3   2        2.08        4.00      1.16 o 
 -11   4   2        1.61       -0.15      2.46 o 
 -10   4   2        0.30        0.17      1.32 o 
  -9   4   2        1.08       -1.04      0.89 o 
  -8   4   2        4.26        1.90      0.84 o 
  -7   4   2       58.35       77.20      2.65 o 
  -6   4   2      166.86      197.54      4.92 o 
  -5   4   2       18.96       13.12      2.24 o 
  -4   4   2        3.26        1.62      0.60 o 
  -3   4   2       42.26       48.66      2.01 o 
  -2   4   2     3597.07     3532.32     92.78 o 
  -1   4   2       20.62       13.56      2.14 o 
   0   4   2     3396.06     3662.30     79.88 o 
   1   4   2      146.52      148.64      4.42 o 
   2   4   2      120.55      130.65      4.13 o 
   3   4   2       58.14       62.01      2.58 o 
   4   4   2        1.05        1.05      0.89 o 
   5   4   2       77.09      101.00      3.51 o 
   6   4   2        1.00        1.11      0.83 o 
   7   4   2       38.64       60.62      4.60 o 
 -11   5   2        0.06       -0.34      1.04 o 
 -10   5   2        2.40        0.36      1.72 o 
  -9   5   2        0.02       -0.60      1.80 o 
  -8   5   2        3.72        5.84      2.08 o 
  -7   5   2        0.16       -0.52      1.17 o 
  -6   5   2       69.95       83.70      3.89 o 
  -5   5   2       64.82       60.71      3.23 o 
  -4   5   2       72.58       64.79      3.00 o 
  -3   5   2        1.58        1.48      0.56 o 
  -2   5   2        3.89        2.59      0.60 o 
  -1   5   2       60.62       33.40      3.37 o 
   0   5   2      368.39      375.77      8.72 o 
   1   5   2        7.88       10.90      0.72 o 
   3   5   2       28.47       41.45      2.29 o 
   4   5   2        6.99        9.00      1.31 o 
   5   5   2        0.05       -0.29      1.02 o 
   6   5   2        0.82        0.20      1.11 o 
   7   5   2        0.16        0.98      1.31 o 
 -10   6   2        0.01        0.13      3.26 o 
  -9   6   2        2.14        3.02      2.42 o 
  -8   6   2        2.80        2.79      2.71 o 
  -7   6   2        9.99       13.15      3.03 o 
  -6   6   2       17.85       19.30      1.69 o 
  -5   6   2      156.19      161.46      5.03 o 
  -4   6   2       50.86       50.83      3.12 o 
  -3   6   2        1.23        1.81      0.62 o 
  -2   6   2       85.40       84.60      4.20 o 
  -1   6   2      236.32      247.36     12.59 o 
   1   6   2       17.52       24.67      1.90 o 
   2   6   2        1.82        0.87      0.73 o 
   3   6   2        0.59       -0.51      0.88 o 
   4   6   2        5.31        6.43      1.26 o 
   5   6   2        3.55        3.31      1.23 o 
   6   6   2        0.01        0.27      1.17 o 
 -10   7   2        6.03        7.59      3.91 o 
  -9   7   2        8.78        8.48      3.51 o 
  -8   7   2        4.69        4.09      2.79 o 
  -7   7   2        2.92        2.56      2.38 o 
  -6   7   2       48.68       42.67      3.07 o 
  -5   7   2        0.49       -0.52      0.85 o 
  -4   7   2      129.03      132.43      4.53 o 
  -3   7   2        0.77       -0.41      0.67 o 
  -2   7   2        9.68        9.11      3.42 o 
  -1   7   2      313.32      357.48     17.67 o 
   0   7   2       24.39       24.54      6.12 o 
   1   7   2        2.12        2.32      1.31 o 
   2   7   2        0.24       -0.77      1.27 o 
   3   7   2       13.23       14.01      1.52 o 
   4   7   2        2.03        2.59      1.09 o 
   5   7   2        0.72        0.47      1.15 o 
 -10   8   2        0.09        4.91      3.59 o 
  -9   8   2        2.86        5.65      3.01 o 
  -8   8   2        4.65        4.88      3.00 o 
  -7   8   2        3.26        1.35      1.72 o 
  -6   8   2      153.92      171.16      7.12 o 
  -5   8   2      113.35      118.20      7.78 o 
  -4   8   2      382.17      396.96     15.04 o 
  -3   8   2       33.90       34.47      5.44 o 
  -2   8   2        1.55       -1.82      0.97 o 
  -1   8   2       17.14       15.72      5.57 o 
   0   8   2        2.28       -0.08      1.21 o 
   1   8   2        0.42       -2.56      1.28 o 
   2   8   2        1.17       -0.07      0.90 o 
   3   8   2        0.31       -0.03      0.95 o 
   4   8   2        2.01        4.10      1.26 o 
 -10   9   2        5.45        6.26      3.72 o 
  -9   9   2       20.23       33.12      4.96 o 
  -8   9   2        0.58        0.25      2.48 o 
  -7   9   2       15.78       22.97      2.75 o 
  -6   9   2       17.73       17.29      4.39 o 
  -5   9   2        4.86        3.32      1.41 o 
  -4   9   2        8.13        4.30      1.51 o 
  -3   9   2        2.27        1.45      1.28 o 
  -2   9   2       42.63       42.22      3.55 o 
  -1   9   2        1.63        2.78      2.19 o 
   0   9   2        2.16        0.09      1.61 o 
   1   9   2        0.31        1.46      1.42 o 
   2   9   2        0.15       -1.76      1.27 o 
   3   9   2        0.31        1.15      1.03 o 
  -9  10   2       16.80       18.80      4.31 o 
  -8  10   2        0.16       -0.90      1.82 o 
  -7  10   2        3.18        2.25      1.84 o 
  -6  10   2        3.89        4.34      1.83 o 
  -5  10   2        2.14        2.83      1.46 o 
  -4  10   2        0.25        1.44      1.24 o 
  -3  10   2        6.94        5.19      1.59 o 
  -2  10   2        0.25       -0.04      1.66 o 
  -1  10   2        0.48        0.41      1.35 o 
   0  10   2        1.80        1.23      2.40 o 
   1  10   2        2.29        2.11      1.71 o 
   2  10   2        0.38       -0.98      1.55 o 
  -8  11   2        0.87        0.54      1.88 o 
  -7  11   2        0.13        1.55      1.83 o 
  -6  11   2        0.48        0.38      1.67 o 
  -5  11   2        2.47        3.00      1.51 o 
  -4  11   2        0.92        1.55      1.41 o 
  -3  11   2        2.24        1.11      1.44 o 
  -2  11   2        1.50        1.29      1.47 o 
  -1  11   2        8.91        8.53      3.43 o 
   0  11   2        2.68        1.77      1.67 o 
  -6  12   2        0.16       -0.27      2.48 o 
  -5  12   2        6.26        6.31      1.91 o 
  -4  12   2        0.58        1.82      1.67 o 
  -3  12   2        8.94       11.05      4.01 o 
  -2  12   2        3.33        5.87      2.08 o 
   2 -13   3        0.03       -2.17      1.69 o 
   3 -13   3        0.43        0.97      1.92 o 
   4 -13   3        0.54       -0.11      1.54 o 
   0 -12   3        0.07        1.25      1.67 o 
   1 -12   3        2.90        2.18      1.64 o 
   2 -12   3        2.07        2.55      1.65 o 
   3 -12   3        0.17       -0.82      1.11 o 
   4 -12   3        7.05        7.41      1.78 o 
   5 -12   3       14.18       19.52      3.56 o 
  -2 -11   3        2.83        4.96      2.00 o 
  -1 -11   3        0.00       -1.19      1.49 o 
   0 -11   3        9.21       10.82      2.80 o 
   1 -11   3        6.54        3.24      1.60 o 
   2 -11   3        2.77        2.47      1.30 o 
   3 -11   3        0.10       -0.48      1.04 o 
   4 -11   3        1.49        1.34      1.07 o 
   5 -11   3       24.26       23.57      2.04 o 
   6 -11   3        1.12        2.68      2.16 o 
   7 -11   3       17.34       18.61      3.51 o 
  -3 -10   3        0.23        1.52      1.54 o 
  -2 -10   3        2.55        4.11      1.65 o 
  -1 -10   3        1.58        0.80      1.36 o 
   0 -10   3        7.09        7.74      2.06 o 
   1 -10   3        1.16        0.83      1.24 o 
   2 -10   3        1.00        0.61      1.05 o 
   3 -10   3       13.61       14.43      1.73 o 
   4 -10   3       52.36       49.78      2.80 o 
   5 -10   3        3.43        3.94      0.96 o 
   6 -10   3       18.76       18.80      1.84 o 
   7 -10   3        1.30        1.54      2.49 o 
   8 -10   3        1.77       -0.14      2.53 o 
  -5  -9   3        1.44        2.07      1.19 o 
  -4  -9   3        0.42        0.63      0.97 o 
  -3  -9   3        2.36        1.63      0.90 o 
  -2  -9   3        0.62       -0.46      1.26 o 
  -1  -9   3        2.23        4.14      1.48 o 
   0  -9   3      144.60      184.76      8.23 o 
   1  -9   3      349.12      412.42     12.30 o 
   2  -9   3      241.99      256.05      9.75 o 
   3  -9   3        6.94        4.13      1.79 o 
   4  -9   3        2.48        0.86      0.89 o 
   5  -9   3       25.08       24.91      1.74 o 
   6  -9   3       45.79       43.39      5.52 o 
   7  -9   3       12.45       10.38      2.06 o 
   8  -9   3       20.22       20.79      2.67 o 
   9  -9   3        1.33       -1.73      2.47 o 
  -5  -8   3        4.35        2.89      1.16 o 
  -4  -8   3        0.83        0.41      0.92 o 
  -3  -8   3        0.01       -1.50      1.05 o 
  -2  -8   3       69.35       84.33      3.23 o 
  -1  -8   3      155.96      178.85      7.93 o 
   0  -8   3      184.68      194.89     13.86 o 
   1  -8   3        1.03        0.19      1.05 o 
   2  -8   3       25.77       27.76      1.99 o 
   3  -8   3        0.11       -0.06      0.69 o 
   4  -8   3        0.81        0.92      0.67 o 
   5  -8   3       93.17       72.33      3.06 o 
   6  -8   3        0.16        2.03      1.49 o 
   7  -8   3       41.29       39.51      3.30 o 
   8  -8   3        1.80        2.69      1.92 o 
   9  -8   3        0.00        0.60      1.87 o 
  10  -8   3        0.48        2.13      2.24 o 
  -6  -7   3        0.22       -0.07      1.12 o 
  -5  -7   3        4.23        6.66      1.33 o 
  -4  -7   3        0.04       -0.55      0.86 o 
  -3  -7   3       64.52       76.99      3.20 o 
  -2  -7   3       22.08       18.34      1.39 o 
  -1  -7   3      108.15      113.74      5.57 o 
   0  -7   3       75.86       74.92      3.14 o 
   1  -7   3       16.57       14.94      2.28 o 
   2  -7   3      236.48      238.22      7.20 o 
   3  -7   3       82.78       97.08      3.52 o 
   4  -7   3        6.65        5.63      0.87 o 
   5  -7   3        7.43        5.73      2.77 o 
   6  -7   3       47.22       52.27      3.41 o 
   7  -7   3        0.42        3.13      1.66 o 
   8  -7   3       26.72       33.75      3.11 o 
   9  -7   3        7.53        7.22      2.22 o 
  10  -7   3        1.06       -1.78      2.08 o 
  -7  -6   3        0.07        0.84      1.20 o 
  -6  -6   3        7.05        8.07      1.43 o 
  -5  -6   3        4.22        3.84      1.35 o 
  -4  -6   3        1.44        2.85      0.94 o 
  -3  -6   3       41.05       42.22      2.17 o 
  -2  -6   3      182.46      187.64      5.64 o 
  -1  -6   3       13.70       14.68      1.50 o 
   0  -6   3        5.59        5.19      0.82 o 
   1  -6   3       61.68       62.92      2.55 o 
   2  -6   3      189.63      180.18      5.52 o 
   3  -6   3       44.02       51.04      2.27 o 
   4  -6   3      133.83      141.43      3.91 o 
   5  -6   3       56.34       61.94      3.29 o 
   6  -6   3        5.96        7.85      1.62 o 
   7  -6   3       21.89       26.75      2.55 o 
   8  -6   3        8.42        9.50      2.08 o 
   9  -6   3        1.96        2.06      1.97 o 
  10  -6   3        0.17       -3.58      1.88 o 
  -8  -5   3        0.80        0.31      1.24 o 
  -7  -5   3        0.09       -0.81      1.07 o 
  -6  -5   3        7.91        5.22      1.26 o 
  -5  -5   3        9.51        9.00      1.27 o 
  -4  -5   3        1.81        1.02      0.79 o 
  -3  -5   3       38.58       37.76      2.24 o 
  -2  -5   3        6.89        3.31      0.49 o 
  -1  -5   3      568.95      527.48     10.63 o 
   0  -5   3       99.42       76.52      3.59 o 
   1  -5   3        0.12        0.98      0.50 o 
   2  -5   3      811.92      925.98     28.61 o 
   3  -5   3        9.33        5.08      0.88 o 
   4  -5   3       20.69       14.39      1.47 o 
   5  -5   3       63.69       66.49      3.39 o 
   6  -5   3        6.99        6.02      1.46 o 
   7  -5   3        0.65        2.53      1.62 o 
   8  -5   3      102.91      118.00      4.47 o 
   9  -5   3        3.96        5.19      1.22 o 
  10  -5   3       10.54       10.67      2.42 o 
  -8  -4   3        0.19       -1.37      0.88 o 
  -7  -4   3       11.02       13.26      2.11 o 
  -6  -4   3        0.10       -0.21      0.96 o 
  -5  -4   3       13.28       11.02      1.40 o 
  -4  -4   3       75.43       89.04      2.19 o 
  -3  -4   3        1.19        1.06      0.50 o 
  -2  -4   3      507.37      504.41      8.72 o 
  -1  -4   3        0.33        0.30      0.21 o 
   0  -4   3      976.96      839.55     89.65 o 
   1  -4   3      114.68      115.72      3.57 o 
   2  -4   3     1234.78     1242.50     27.95 o 
   3  -4   3      121.19      132.05      4.78 o 
   4  -4   3       41.32       36.69      2.29 o 
   5  -4   3       57.27       55.02      2.15 o 
   6  -4   3        0.89        0.54      0.71 o 
   7  -4   3      227.48      266.74      7.52 o 
   8  -4   3       35.52       47.74      2.63 o 
   9  -4   3       23.58       26.94      3.57 o 
  10  -4   3        2.37       -0.27      2.26 o 
  -9  -3   3        0.00       -2.27      1.16 o 
  -8  -3   3        1.77        0.34      0.99 o 
  -7  -3   3       13.61       14.03      1.86 o 
  -6  -3   3        6.33        4.56      0.93 o 
  -5  -3   3        6.32        6.93      0.79 o 
  -4  -3   3       19.96       17.29      1.44 o 
  -3  -3   3       80.98       81.67      2.45 o 
  -2  -3   3       44.44       34.58      1.14 o 
  -1  -3   3     1151.91     1082.95     22.85 o 
   0  -3   3      371.91      378.10      8.44 o 
   1  -3   3      112.39      115.14      4.16 o 
   2  -3   3       74.01       22.20      1.18 o 
   3  -3   3      573.11      550.21     11.76 o 
   4  -3   3      211.98      198.85      4.11 o 
   5  -3   3       21.07       20.03      1.47 o 
   6  -3   3       27.36       26.41      2.24 o 
   7  -3   3       19.91       19.02      1.66 o 
   8  -3   3        4.48        6.81      1.39 o 
   9  -3   3       12.61       12.98      1.79 o 
  10  -3   3        0.20       -0.61      1.36 o 
  -9  -2   3        1.05       -0.36      1.26 o 
  -8  -2   3       19.76       23.21      1.75 o 
  -7  -2   3       42.95       48.87      2.38 o 
  -6  -2   3        0.02       -0.10      0.69 o 
  -5  -2   3        0.00        0.16      0.50 o 
  -4  -2   3        6.67        9.36      0.97 o 
  -3  -2   3       21.25       18.18      1.25 o 
  -2  -2   3        3.75        2.08      0.36 o 
  -1  -2   3      519.54      498.65     10.26 o 
   0  -2   3      141.57      140.08      3.54 o 
   1  -2   3      498.42      528.52     12.87 o 
   3  -2   3     1154.73     1235.27     23.18 o 
   4  -2   3      570.33      555.15     10.74 o 
   5  -2   3      421.19      429.75      8.88 o 
   6  -2   3       34.12       24.50      1.55 o 
   7  -2   3       32.69       31.05      2.07 o 
   8  -2   3       24.67       23.54      2.00 o 
   9  -2   3        2.56        4.86      1.55 o 
  10  -2   3        6.53        4.83      1.72 o 
 -10  -1   3        0.52       -2.10      1.15 o 
  -9  -1   3        1.78        0.21      1.13 o 
  -8  -1   3       54.23       75.04      4.41 o 
  -7  -1   3        3.95        3.63      0.96 o 
  -6  -1   3        5.85        7.15      0.94 o 
  -5  -1   3       24.21       18.13      1.36 o 
  -4  -1   3        0.03       -0.06      0.46 o 
  -3  -1   3     1646.95     1615.57     35.93 o 
  -2  -1   3      240.85      251.86      6.44 o 
  -1  -1   3     5061.26     5796.89    100.17 o 
   0  -1   3     2350.23     2908.54     63.70 o 
   1  -1   3       40.20       38.80      2.99 o 
   2  -1   3        1.42        1.55      0.42 o 
   3  -1   3      189.77      204.28      5.90 o 
   4  -1   3      578.55      560.60     11.33 o 
   5  -1   3        2.59        2.67      0.57 o 
   6  -1   3       68.04       78.54      2.47 o 
   7  -1   3        0.63        0.57      1.08 o 
   8  -1   3        0.06        0.14      1.18 o 
   9  -1   3        0.33       -2.20      1.19 o 
 -10   0   3        1.83       -0.58      1.18 o 
  -9   0   3       18.20       17.60      2.53 o 
  -8   0   3        1.99        0.06      0.99 o 
  -7   0   3        0.00        0.24      0.76 o 
  -6   0   3        3.02        1.23      0.78 o 
  -5   0   3      117.44      100.35      2.63 o 
  -4   0   3      853.74      874.46     19.61 o 
  -3   0   3       93.77       93.91      2.97 o 
  -2   0   3     1778.91     1936.86     46.57 o 
  -1   0   3      897.80     1025.75     25.23 o 
   0   0   3     1440.10     1925.58     40.04 o 
   1   0   3      322.06      339.81      5.87 o 
   2   0   3     1279.32     1222.17     23.93 o 
   3   0   3      497.23      517.41     10.40 o 
   4   0   3       75.10       72.14      2.29 o 
   5   0   3      124.79      125.52      3.59 o 
   6   0   3       19.55       23.04      1.55 o 
   7   0   3        3.72        3.52      1.27 o 
   8   0   3        0.00       -0.73      1.17 o 
   9   0   3        5.40        4.29      1.51 o 
 -10   1   3        0.70       -1.33      1.10 o 
  -9   1   3        7.72       14.29      1.81 o 
  -8   1   3        0.05       -1.02      0.85 o 
  -7   1   3        3.08        3.34      0.86 o 
  -6   1   3        1.62        1.36      0.58 o 
  -5   1   3       17.39       18.51      1.15 o 
  -4   1   3      199.67      176.51      4.42 o 
  -3   1   3       42.67       44.18      1.53 o 
  -2   1   3       61.42       59.48      1.44 o 
  -1   1   3     4952.41     4990.79    210.32 o 
   0   1   3        0.11        0.22      0.20 o 
   1   1   3      489.98      510.03     11.44 o 
   2   1   3      211.73      210.28      5.75 o 
   3   1   3       33.00       35.82      1.46 o 
   4   1   3      125.12      124.39      3.51 o 
   5   1   3       28.42       30.13      1.71 o 
   6   1   3        0.32       -0.37      0.68 o 
   7   1   3        0.56        1.16      0.95 o 
   8   1   3        1.00        0.51      1.88 o 
   9   1   3        0.51        0.11      1.08 o 
 -10   2   3        0.05        0.29      1.32 o 
  -9   2   3        5.00        4.52      1.32 o 
  -8   2   3        6.22        5.20      1.02 o 
  -7   2   3       22.34       22.99      2.30 o 
  -6   2   3      172.88      162.32      4.29 o 
  -5   2   3       55.51       56.93      2.83 o 
  -4   2   3      398.19      370.68      8.14 o 
  -3   2   3      653.23      333.00     15.24 o 
  -2   2   3       11.87       13.72      0.97 o 
  -1   2   3       24.69       20.95      0.97 o 
   0   2   3      772.63      762.52     14.96 o 
   1   2   3      483.04      469.48     15.17 o 
   2   2   3       18.59       23.64      0.92 o 
   3   2   3       15.70       13.15      0.99 o 
   4   2   3      141.00      156.79      3.51 o 
   5   2   3       19.83       19.46      1.27 o 
   6   2   3        0.54       -1.07      0.64 o 
   7   2   3        1.41        1.32      0.89 o 
   8   2   3        3.59        4.40      1.16 o 
 -10   3   3        1.00       -0.61      1.72 o 
  -9   3   3       22.60       22.20      4.08 o 
  -8   3   3       19.27       16.81      1.59 o 
  -7   3   3       82.22       90.90      3.01 o 
  -5   3   3      586.12      630.64     12.11 o 
  -4   3   3       15.93       10.75      0.66 o 
  -3   3   3       70.81       55.19      3.87 o 
  -2   3   3      383.54      387.02      9.56 o 
  -1   3   3     1205.32     1270.51     28.01 o 
   0   3   3        1.91        2.74      0.46 o 
   1   3   3      190.03      197.07      4.28 o 
   2   3   3       92.12      107.93      2.43 o 
   3   3   3       13.79       15.93      0.92 o 
   4   3   3        0.13       -0.19      0.53 o 
   5   3   3       26.38       31.04      1.61 o 
   6   3   3        6.38        5.84      0.88 o 
   7   3   3        1.18        2.32      1.05 o 
   8   3   3        0.45       -0.97      1.05 o 
 -11   4   3        0.00       -0.95      1.37 o 
 -10   4   3        4.75        1.26      2.00 o 
  -9   4   3       13.40       15.33      1.84 o 
  -8   4   3        7.30        5.73      1.30 o 
  -7   4   3        0.67        0.21      0.66 o 
  -6   4   3        0.23        0.53      0.43 o 
  -5   4   3       41.83       50.19      1.62 o 
  -4   4   3      180.07      154.65      4.54 o 
  -3   4   3        2.09        2.73      1.19 o 
  -2   4   3      985.87      968.12     52.16 o 
  -1   4   3      314.84      280.36      9.66 o 
   0   4   3      120.54       95.05      2.31 o 
   1   4   3       33.50       37.47      1.31 o 
   2   4   3        2.27        1.28      0.57 o 
   3   4   3        0.70        0.47      0.62 o 
   4   4   3       48.55       54.45      2.88 o 
   5   4   3       72.29       98.78      2.94 o 
   6   4   3        0.22        0.55      1.16 o 
   7   4   3        2.40        2.78      1.80 o 
 -11   5   3        0.60       -0.34      1.87 o 
 -10   5   3        1.41        0.29      1.33 o 
  -9   5   3        1.28       -0.16      1.38 o 
  -8   5   3       10.85        7.07      3.32 o 
  -7   5   3        0.83        1.73      2.28 o 
  -6   5   3       62.50       65.62      5.19 o 
  -5   5   3        2.11        3.76      0.81 o 
  -4   5   3      132.68      129.02      4.80 o 
  -3   5   3       65.68       75.75      2.73 o 
  -2   5   3       17.37       10.10      2.28 o 
  -1   5   3       23.72       23.32      2.30 o 
   0   5   3      207.72      204.01      4.91 o 
   2   5   3        0.87       -0.07      0.61 o 
   3   5   3        6.66        5.64      1.25 o 
   4   5   3       30.21       32.20      2.34 o 
   5   5   3        0.45       -0.30      0.99 o 
   6   5   3        0.79        0.15      1.16 o 
 -10   6   3        2.47        2.94      3.42 o 
  -9   6   3       14.03       11.95      3.38 o 
  -8   6   3        7.68       12.85      3.23 o 
  -7   6   3       73.03       83.15      6.51 o 
  -6   6   3       10.26        8.36      1.72 o 
  -5   6   3       83.07       82.98      4.13 o 
  -4   6   3        2.62        2.22      0.71 o 
  -3   6   3      170.87      176.97      7.35 o 
  -1   6   3       22.11        5.26      1.55 o 
   0   6   3        4.52        3.42      1.61 o 
   1   6   3       50.49       50.93      2.71 o 
   2   6   3       14.98       16.03      2.35 o 
   3   6   3        8.26        9.95      1.80 o 
   4   6   3        0.07        0.12      1.02 o 
   5   6   3        0.09        0.95      1.19 o 
   6   6   3        0.08        1.55      1.31 o 
 -10   7   3        1.38        1.97      3.40 o 
  -9   7   3        5.73        9.34      3.46 o 
  -8   7   3        0.69        3.14      2.73 o 
  -7   7   3        1.45        0.63      1.66 o 
  -6   7   3      168.54      179.28      7.25 o 
  -5   7   3       39.08       36.36      4.02 o 
  -4   7   3       78.77       87.20      4.69 o 
  -3   7   3        0.14       -1.64      1.56 o 
  -2   7   3        0.15       -0.33      1.31 o 
  -1   7   3        3.57        3.26      2.14 o 
   0   7   3       57.11       60.92      9.74 o 
   1   7   3        5.77        3.66      1.25 o 
   2   7   3        0.01       -0.51      1.15 o 
   3   7   3        9.16       11.67      1.44 o 
   4   7   3        0.12       -0.96      0.97 o 
   5   7   3        0.01       -0.30      1.13 o 
 -10   8   3        4.92        3.57      3.54 o 
  -9   8   3        2.97       11.41      3.50 o 
  -8   8   3      114.22      146.69      9.63 o 
  -7   8   3      107.40      117.34      5.68 o 
  -6   8   3      356.66      387.64     13.67 o 
  -5   8   3      112.16      106.76      7.49 o 
  -4   8   3      121.20      119.84      6.05 o 
  -3   8   3       43.78       41.08      3.90 o 
  -2   8   3        3.42        0.16      1.11 o 
  -1   8   3       14.99       12.17      5.39 o 
   0   8   3       70.16       74.00      4.83 o 
   1   8   3       14.92       12.26      2.11 o 
   2   8   3        1.95        1.42      0.99 o 
   3   8   3        0.00       -0.56      1.00 o 
   4   8   3        0.01       -0.29      1.12 o 
  -9   9   3        8.20       10.48      3.85 o 
  -8   9   3        7.19       11.58      2.45 o 
  -7   9   3       23.67       20.23      2.81 o 
  -6   9   3        2.83        2.82      1.83 o 
  -5   9   3        5.96        3.72      1.47 o 
  -4   9   3        7.99        3.63      1.34 o 
  -3   9   3        0.01       -0.12      1.16 o 
  -2   9   3        4.21        2.08      1.39 o 
  -1   9   3        1.52        0.21      1.32 o 
   0   9   3        1.96        2.46      1.52 o 
   1   9   3        1.31        1.23      1.47 o 
   2   9   3        0.25        0.71      1.56 o 
   3   9   3        0.10       -0.02      1.04 o 
  -9  10   3        0.43        4.58      3.26 o 
  -8  10   3        0.34       -0.76      1.81 o 
  -7  10   3        1.59        1.86      1.79 o 
  -6  10   3        4.78        5.29      1.90 o 
  -5  10   3        1.86        2.77      1.48 o 
  -4  10   3        3.16        2.62      1.43 o 
  -3  10   3        6.42        7.75      3.02 o 
  -2  10   3        2.84        1.16      1.51 o 
  -1  10   3        3.31        2.14      1.51 o 
   0  10   3        0.01        1.25      1.49 o 
   1  10   3        2.26        1.43      1.74 o 
  -8  11   3        0.03        2.62      2.52 o 
  -7  11   3       16.15       20.93      2.93 o 
  -6  11   3       14.28       19.30      3.83 o 
  -5  11   3        0.03        1.95      1.57 o 
  -4  11   3        0.06       -1.02      1.30 o 
  -3  11   3        1.42        2.26      1.50 o 
  -2  11   3        1.56        1.98      1.67 o 
  -1  11   3        1.14        2.46      1.68 o 
   0  11   3        0.14       -1.21      1.41 o 
  -5  12   3        5.25        5.82      1.98 o 
  -4  12   3        4.07        8.66      2.16 o 
  -3  12   3        0.48        2.85      1.80 o 
   2 -13   4        0.21       -0.21      2.01 o 
   3 -13   4        2.69        4.77      1.84 o 
   4 -13   4       18.95       27.63      4.45 o 
   5 -13   4        7.40       12.81      3.42 o 
  -1 -12   4        0.04       -0.84      1.55 o 
   0 -12   4        1.24        1.45      2.08 o 
   1 -12   4        0.57        0.27      2.00 o 
   2 -12   4        0.41       -0.13      1.95 o 
   3 -12   4        6.76        5.69      1.72 o 
   4 -12   4        8.38        8.39      1.87 o 
   5 -12   4        3.65        2.70      2.45 o 
   6 -12   4        0.00        0.05      2.24 o 
   7 -12   4        6.38        5.64      2.71 o 
  -2 -11   4        1.63        1.83      1.63 o 
  -1 -11   4        0.54       -0.43      1.47 o 
   0 -11   4        1.13        0.96      1.48 o 
   1 -11   4        2.04        0.87      2.37 o 
   2 -11   4        0.50        0.39      1.36 o 
   3 -11   4        5.89        4.88      2.26 o 
   4 -11   4       27.98       31.21      5.52 o 
   5 -11   4        3.53        2.75      2.21 o 
   6 -11   4        7.29        9.39      2.87 o 
   7 -11   4        0.00        0.47      2.31 o 
   8 -11   4        0.72       -0.89      2.78 o 
  -4 -10   4        2.36        3.19      1.05 o 
  -3 -10   4        4.24        4.13      1.69 o 
  -2 -10   4        2.03        0.68      1.40 o 
  -1 -10   4        0.72        1.46      1.42 o 
   0 -10   4        0.00        0.15      1.29 o 
   1 -10   4        1.19        0.47      1.07 o 
   2 -10   4        0.73        1.27      1.05 o 
   3 -10   4        3.85        5.96      1.42 o 
   4 -10   4       44.30       43.18      2.60 o 
   5 -10   4        1.08       -0.49      1.89 o 
   6 -10   4       14.43       20.26      3.60 o 
   7 -10   4       11.84       14.20      3.48 o 
   8 -10   4        0.32        0.01      2.64 o 
   9 -10   4        0.22       -1.69      2.80 o 
  -5  -9   4        0.46        0.62      1.12 o 
  -4  -9   4        0.00       -0.64      0.95 o 
  -3  -9   4        4.83        4.48      1.04 o 
  -2  -9   4        1.69        2.00      1.37 o 
  -1  -9   4       37.79       63.52      5.68 o 
   0  -9   4      235.81      280.20     11.30 o 
   1  -9   4      101.79      124.81      4.91 o 
   2  -9   4       64.57       63.94      4.57 o 
   3  -9   4       15.21       11.86      1.45 o 
   4  -9   4       49.63       46.46      2.17 o 
   5  -9   4        9.23        7.29      1.29 o 
   6  -9   4       40.23       37.88      3.84 o 
   7  -9   4       37.83       32.85      4.61 o 
   8  -9   4       19.45       25.48      4.29 o 
   9  -9   4        0.38        0.94      2.87 o 
  -6  -8   4        0.12        1.03      1.23 o 
  -5  -8   4       14.16       13.57      1.62 o 
  -4  -8   4        0.94        1.32      0.98 o 
  -3  -8   4       34.31       39.70      2.58 o 
  -2  -8   4        1.23        1.25      0.79 o 
  -1  -8   4        4.59        0.76      1.44 o 
   0  -8   4        1.38       -0.07      1.23 o 
   1  -8   4      209.13      222.54      7.03 o 
   2  -8   4        7.83        5.36      1.01 o 
   3  -8   4      106.21      106.71      3.92 o 
   4  -8   4      131.71      135.85      3.98 o 
   5  -8   4       61.72       56.46      6.81 o 
   6  -8   4        7.55        8.96      1.78 o 
   7  -8   4        0.05        1.46      1.71 o 
   8  -8   4       33.36       35.68      4.44 o 
   9  -8   4        8.91       11.18      3.43 o 
  -6  -7   4        0.75        0.43      1.08 o 
  -5  -7   4        2.50        5.04      1.16 o 
  -4  -7   4       26.70       30.50      2.54 o 
  -3  -7   4       12.68       10.16      1.27 o 
  -2  -7   4       62.01       66.53      2.77 o 
  -1  -7   4      254.88      267.99     10.33 o 
   0  -7   4       15.66       13.29      2.86 o 
   1  -7   4       95.87       87.22      3.34 o 
   2  -7   4       27.65       21.44      2.52 o 
   3  -7   4       46.89       32.94      1.91 o 
   4  -7   4        3.19        4.20      0.70 o 
   5  -7   4       55.21       66.59      3.66 o 
   6  -7   4        0.50        0.44      1.41 o 
   7  -7   4        9.35       10.13      2.01 o 
   8  -7   4        1.04       -0.93      1.76 o 
   9  -7   4       10.45       11.89      2.53 o 
  10  -7   4        0.12       -3.50      2.63 o 
  -7  -6   4        0.02       -1.08      1.10 o 
  -6  -6   4        6.93        6.09      1.49 o 
  -5  -6   4        0.25       -0.41      0.87 o 
  -4  -6   4       14.43       15.39      2.65 o 
  -3  -6   4       42.78       47.08      2.30 o 
  -2  -6   4      144.47      147.62      5.15 o 
  -1  -6   4       27.12       14.71      2.43 o 
   0  -6   4      180.43      164.67      5.19 o 
   1  -6   4       57.08       60.19      3.27 o 
   2  -6   4       27.60       26.73      2.27 o 
   4  -6   4      269.64      273.55      9.38 o 
   5  -6   4        0.74        0.14      1.12 o 
   6  -6   4        0.01       -2.62      1.31 o 
   7  -6   4        0.01       -1.62      2.77 o 
   8  -6   4        4.36        5.31      2.00 o 
   9  -6   4        0.42       -3.19      2.21 o 
  10  -6   4        0.23       -0.93      2.08 o 
  -8  -5   4        0.13       -0.23      1.24 o 
  -7  -5   4        1.33        1.81      1.15 o 
  -6  -5   4        2.71        5.91      1.29 o 
  -5  -5   4       65.33       77.85      5.94 o 
  -4  -5   4       14.01       10.31      1.18 o 
  -3  -5   4       34.88       40.16      2.36 o 
  -2  -5   4      154.41      168.07      3.55 o 
  -1  -5   4        5.18        3.07      0.68 o 
   0  -5   4      134.34      148.69      4.59 o 
   1  -5   4      440.38      450.99     14.16 o 
   2  -5   4     1235.47     1468.13     38.71 o 
   3  -5   4        9.71        6.67      1.11 o 
   4  -5   4      177.97      190.64      6.79 o 
   5  -5   4      106.19       96.29      4.26 o 
   6  -5   4       99.51       85.09      3.62 o 
   7  -5   4        2.65        4.62      3.39 o 
   8  -5   4      107.61      121.23      4.17 o 
   9  -5   4        6.41        6.24      1.32 o 
  10  -5   4        0.63       -1.58      2.88 o 
  -8  -4   4        0.00        0.21      1.20 o 
  -7  -4   4        1.62        0.38      1.08 o 
  -6  -4   4        6.75        7.52      1.30 o 
  -5  -4   4       10.22       14.08      1.19 o 
  -4  -4   4       19.32       16.56      1.31 o 
  -3  -4   4      110.23       97.64      2.85 o 
  -2  -4   4      128.01       98.22      2.04 o 
  -1  -4   4       24.49       21.53      0.92 o 
   0  -4   4       17.95       16.82      1.23 o 
   1  -4   4       67.23       59.96      2.50 o 
   2  -4   4      380.86      404.53     12.78 o 
   3  -4   4      566.41      538.59     16.91 o 
   4  -4   4      133.78      136.42      3.70 o 
   5  -4   4      357.45      331.16      7.44 o 
   6  -4   4       69.95       73.76      2.85 o 
   7  -4   4      226.46      244.14      7.06 o 
   8  -4   4       35.83       37.89      2.38 o 
   9  -4   4       14.50       15.60      1.83 o 
  10  -4   4        0.04        0.60      1.25 o 
  -9  -3   4        0.62       -0.43      1.03 o 
  -8  -3   4        2.66        1.26      1.07 o 
  -7  -3   4        3.36        1.09      0.94 o 
  -6  -3   4       57.80       71.35      2.79 o 
  -5  -3   4        2.05        1.18      0.67 o 
  -4  -3   4       76.88       88.67      2.77 o 
  -3  -3   4      516.55      528.03     13.30 o 
  -2  -3   4      143.17      145.74      3.35 o 
  -1  -3   4     1657.25     1631.32     32.39 o 
   0  -3   4      165.42      151.06      3.25 o 
   1  -3   4        5.02        3.79      0.62 o 
   2  -3   4        8.46        7.67      0.54 o 
   3  -3   4        0.81        0.71      0.33 o 
   4  -3   4      756.54      737.05     21.23 o 
   5  -3   4       49.11       49.72      2.95 o 
   6  -3   4        0.13        0.04      0.79 o 
   7  -3   4      111.16      130.98      5.77 o 
   8  -3   4        9.20        3.85      1.31 o 
   9  -3   4        5.72        6.43      1.52 o 
  10  -3   4        6.43        5.24      1.62 o 
  -9  -2   4        0.70       -0.76      1.26 o 
  -8  -2   4        0.53        0.86      1.01 o 
  -7  -2   4       11.18       11.03      1.63 o 
  -6  -2   4        9.95       10.15      0.98 o 
  -5  -2   4       42.05       50.54      2.12 o 
  -4  -2   4      264.71      301.60      7.28 o 
  -3  -2   4        5.61        2.43      0.61 o 
  -2  -2   4      889.21      906.39     16.79 o 
  -1  -2   4      583.15      587.45     11.57 o 
   0  -2   4       31.11       31.47      1.02 o 
   1  -2   4        9.58        9.65      0.58 o 
   2  -2   4      328.64      282.83      8.02 o 
   3  -2   4       10.13       19.91      1.33 o 
   4  -2   4        0.00        0.69      0.45 o 
   5  -2   4        0.15        0.42      0.59 o 
   6  -2   4        7.19        3.22      1.05 o 
   7  -2   4        0.31       -0.18      1.01 o 
   8  -2   4       11.29       12.06      1.66 o 
   9  -2   4        3.00        1.53      1.42 o 
 -10  -1   4        1.52        0.15      1.28 o 
  -9  -1   4       14.84       15.28      2.38 o 
  -8  -1   4        3.53        4.39      1.38 o 
  -7  -1   4       65.60       85.64      4.78 o 
  -6  -1   4        6.54        5.62      0.78 o 
  -5  -1   4        5.90        5.19      1.37 o 
  -4  -1   4        3.44        3.11      0.62 o 
  -3  -1   4     1352.68     1451.18     35.23 o 
  -2  -1   4     1034.44     1090.92     21.33 o 
  -1  -1   4      589.62      839.46     14.17 o 
   0  -1   4        6.12        7.07      0.46 o 
   1  -1   4      564.93      569.29     16.18 o 
   2  -1   4      571.75      555.70     12.70 o 
   3  -1   4     1258.60     1268.62     29.83 o 
   4  -1   4      228.86      234.90      6.38 o 
   5  -1   4      142.07      137.56      3.81 o 
   6  -1   4      122.47      145.01      6.60 o 
   7  -1   4        0.81       -0.04      1.00 o 
   8  -1   4        0.01        0.07      1.22 o 
   9  -1   4        0.77       -1.01      1.31 o 
 -10   0   4        1.37        0.01      1.22 o 
  -9   0   4        4.52        3.07      1.20 o 
  -8   0   4        0.00       -0.29      1.09 o 
  -7   0   4        0.03       -0.73      0.76 o 
  -6   0   4       58.83       73.98      2.31 o 
  -5   0   4       91.83      104.44      3.13 o 
  -4   0   4     1732.41     1866.66     41.20 o 
  -3   0   4       30.88       31.08      1.51 o 
  -2   0   4      817.46      984.82     56.70 o 
  -1   0   4       75.31      111.74      2.65 o 
   0   0   4        1.03        2.55      0.30 o 
   1   0   4      468.93      495.81      8.50 o 
   2   0   4        0.01       -0.51      0.28 o 
   3   0   4      103.10      111.20      2.70 o 
   4   0   4        5.61        4.12      0.71 o 
   5   0   4      130.37      132.19      3.79 o 
   6   0   4       66.49       68.91      2.80 o 
   7   0   4       21.33       24.31      1.98 o 
   8   0   4        2.29        2.81      1.32 o 
   9   0   4        2.49        3.80      1.57 o 
 -10   1   4        0.63       -0.73      1.33 o 
  -9   1   4        2.42        3.17      1.33 o 
  -8   1   4        0.29       -0.66      0.88 o 
  -7   1   4        0.84        2.27      0.87 o 
  -6   1   4        6.07        5.30      0.83 o 
  -5   1   4        1.90        2.33      0.62 o 
  -4   1   4       13.06       12.27      0.97 o 
  -3   1   4       91.71       84.13      2.26 o 
  -2   1   4       64.96       58.73      1.66 o 
  -1   1   4      485.10      493.57     10.84 o 
   0   1   4       26.71       28.52      1.19 o 
   1   1   4        4.45        4.46      0.37 o 
   2   1   4        4.67        4.87      0.43 o 
   3   1   4        1.18        0.49      0.25 o 
   4   1   4       61.63       70.15      2.17 o 
   5   1   4      172.91      191.49      3.90 o 
   6   1   4       30.04       35.85      1.56 o 
   7   1   4        1.16        1.53      0.94 o 
   8   1   4        1.33        1.22      1.04 o 
 -10   2   4        0.49       -1.16      1.70 o 
  -9   2   4        0.41       -1.79      1.25 o 
  -8   2   4        1.80        3.35      0.98 o 
  -7   2   4       15.74       13.82      1.19 o 
  -6   2   4        2.18        3.87      0.80 o 
  -5   2   4        8.30        8.04      0.71 o 
  -4   2   4       11.49       18.12      0.80 o 
  -3   2   4     1061.23     1075.31     23.40 o 
  -2   2   4       34.89       26.39      1.20 o 
  -1   2   4       31.66       25.13      0.92 o 
   0   2   4       17.90       16.54      0.93 o 
   1   2   4        1.37        1.19      0.32 o 
   2   2   4       59.08       61.02      1.63 o 
   3   2   4       21.16       23.90      1.11 o 
   4   2   4       24.01       19.97      1.23 o 
   5   2   4       29.99       31.18      1.52 o 
   6   2   4       18.53       19.43      2.04 o 
   7   2   4        0.01        0.19      0.85 o 
   8   2   4        1.98        0.97      1.06 o 
 -10   3   4       11.18        7.35      1.76 o 
  -9   3   4        6.66        3.82      2.33 o 
  -8   3   4       67.32       67.74      3.56 o 
  -7   3   4       40.09       39.79      1.93 o 
  -5   3   4       18.21       15.21      0.83 o 
  -4   3   4      249.08      246.44      5.70 o 
  -3   3   4      193.93      220.92      5.74 o 
  -2   3   4      249.25      212.67      5.39 o 
  -1   3   4     1474.52     1598.88     53.28 o 
   0   3   4      507.60      521.21     10.47 o 
   1   3   4        5.46       11.23      0.94 o 
   2   3   4       12.95       13.03      0.76 o 
   3   3   4       12.26       13.11      0.90 o 
   4   3   4      174.18      180.60      4.74 o 
   5   3   4       33.48       39.57      1.67 o 
   6   3   4       33.37       44.78      1.90 o 
   7   3   4        2.16        1.00      1.02 o 
 -11   4   4        0.09       -0.32      2.15 o 
 -10   4   4        1.42        0.62      1.37 o 
  -9   4   4        7.20        8.21      1.92 o 
  -8   4   4        1.31        0.60      0.95 o 
  -7   4   4        0.68        0.06      0.81 o 
  -6   4   4       29.62       25.36      1.36 o 
  -5   4   4       21.61       21.36      1.13 o 
  -3   4   4      429.66      428.40     13.26 o 
  -2   4   4       48.46       45.94      1.79 o 
  -1   4   4       50.40       43.36      1.31 o 
   0   4   4      157.37      163.88      4.20 o 
   1   4   4       17.30       18.01      1.53 o 
   2   4   4      115.42      123.61      3.59 o 
   3   4   4       82.81       89.65      3.67 o 
   4   4   4       79.79       89.15      3.85 o 
   5   4   4       26.14       24.71      2.81 o 
   6   4   4        2.31        2.45      1.25 o 
   7   4   4        2.67        3.27      1.57 o 
 -10   5   4        2.17        0.88      1.71 o 
  -9   5   4        0.01       -0.22      0.86 o 
  -8   5   4        6.53        6.83      2.96 o 
  -7   5   4        4.69        5.04      2.48 o 
  -6   5   4        0.28        1.58      1.37 o 
  -5   5   4       20.51        1.37      1.30 o 
  -4   5   4        5.26        0.48      0.62 o 
  -3   5   4      179.73      185.25     11.71 o 
  -1   5   4      180.14      166.33      7.44 o 
   0   5   4       68.56       71.41      2.88 o 
   1   5   4       27.80       24.56      2.42 o 
   2   5   4       49.43       51.62      2.58 o 
   3   5   4        9.55       11.50      1.71 o 
   4   5   4        0.58       -0.28      1.02 o 
   5   5   4        0.00        0.02      1.10 o 
   6   5   4        2.87        2.21      1.31 o 
 -10   6   4        0.01       -1.23      3.11 o 
  -9   6   4        2.60        2.69      1.79 o 
  -8   6   4        4.58        5.13      2.76 o 
  -7   6   4        3.75        5.67      2.55 o 
  -6   6   4        8.05        6.84      1.72 o 
  -5   6   4      124.75      145.01      6.04 o 
  -4   6   4       21.64       10.73      2.01 o 
   0   6   4        7.64        9.89      2.42 o 
   1   6   4        1.70        0.61      1.08 o 
   2   6   4        1.23        0.07      0.90 o 
   3   6   4       20.77       17.43      1.65 o 
   4   6   4        2.22        1.86      1.13 o 
   5   6   4        0.44        0.23      1.17 o 
 -10   7   4       14.20       16.07      5.56 o 
  -9   7   4        0.07        2.17      2.91 o 
  -8   7   4        0.77        0.56      2.83 o 
  -7   7   4       44.92       55.42      4.32 o 
  -6   7   4        2.52        5.18      1.81 o 
  -5   7   4      190.68      177.18     10.24 o 
  -4   7   4      143.73      161.22      7.21 o 
  -3   7   4        6.62        5.35      1.44 o 
  -2   7   4      100.08      104.00      5.35 o 
  -1   7   4       88.68      100.27     10.79 o 
   0   7   4        0.29       -1.13      0.67 o 
   1   7   4        3.62        0.31      1.27 o 
   2   7   4        2.80        3.53      1.12 o 
   3   7   4        0.21        0.86      1.04 o 
   4   7   4        0.04       -0.44      1.03 o 
 -10   8   4        1.87        5.09      3.58 o 
  -9   8   4       34.41       30.75      4.80 o 
  -8   8   4        6.59       14.58      3.59 o 
  -7   8   4      136.75      135.04      6.28 o 
  -6   8   4       16.34       12.60      2.34 o 
  -5   8   4       49.90       35.67      4.52 o 
  -4   8   4       44.12       38.33      3.43 o 
  -3   8   4        9.60        9.30      2.63 o 
  -2   8   4        5.05       -0.30      1.15 o 
  -1   8   4        7.12        2.93      1.51 o 
   0   8   4       45.36       29.69      8.67 o 
   1   8   4        1.16       -0.28      0.79 o 
   2   8   4        0.32        0.28      0.98 o 
   3   8   4        1.43        2.76      1.21 o 
  -9   9   4        0.15        2.21      3.07 o 
  -8   9   4        0.10       -1.92      2.25 o 
  -7   9   4        0.11       -0.32      1.66 o 
  -6   9   4        0.00       -1.77      1.54 o 
  -5   9   4       14.52       12.23      3.15 o 
  -4   9   4       12.72        8.94      1.73 o 
  -3   9   4       25.73       19.77      3.49 o 
  -2   9   4       35.11       43.35      3.83 o 
  -1   9   4        2.47        1.76      1.39 o 
   0   9   4        1.75        1.63      1.49 o 
   1   9   4        2.62        4.44      1.73 o 
   2   9   4        0.57       -0.70      0.88 o 
  -8  10   4        2.85        3.31      2.05 o 
  -7  10   4        0.84        4.60      2.07 o 
  -6  10   4        0.42        0.76      2.29 o 
  -5  10   4        0.89       -0.78      1.37 o 
  -4  10   4        1.43       -0.35      1.27 o 
  -3  10   4       15.84       17.54      5.56 o 
  -2  10   4        2.22        0.78      1.38 o 
  -1  10   4        0.67       -0.70      1.40 o 
   0  10   4        0.81        0.42      1.51 o 
   1  10   4        0.23        0.21      1.61 o 
  -7  11   4        0.00        2.41      1.93 o 
  -6  11   4        0.91        1.41      2.61 o 
  -5  11   4        1.31        2.65      1.79 o 
  -4  11   4        6.54        7.96      2.02 o 
  -3  11   4        0.50        1.83      2.90 o 
  -2  11   4        0.89        2.16      1.73 o 
  -1  11   4        0.34        1.79      1.69 o 
   2 -13   5       17.53       18.34      3.65 o 
   3 -13   5        0.10        7.05      3.14 o 
   4 -13   5       29.62       46.37      5.46 o 
   5 -13   5        0.02       -0.37      2.46 o 
  -1 -12   5        2.67        0.60      2.13 o 
   0 -12   5        4.53        2.57      2.30 o 
   1 -12   5        3.37        3.45      2.16 o 
   2 -12   5        5.03        7.18      2.85 o 
   3 -12   5        9.30       10.61      3.01 o 
   4 -12   5        0.05       -3.67      2.06 o 
   5 -12   5        9.32       13.80      3.34 o 
   6 -12   5        2.37        3.50      2.56 o 
   7 -12   5        0.55       -1.10      2.32 o 
  -2 -11   5        0.05       -0.30      1.43 o 
  -1 -11   5        0.70       -0.19      1.47 o 
   0 -11   5        2.04        0.80      1.96 o 
   1 -11   5        0.16        0.32      1.42 o 
   2 -11   5        2.74        3.19      1.74 o 
   3 -11   5        9.67        9.67      4.01 o 
   4 -11   5       27.94       35.99      4.60 o 
   5 -11   5        0.52        1.21      2.25 o 
   6 -11   5        0.31        0.63      2.29 o 
   7 -11   5        2.65        2.04      2.51 o 
   8 -11   5        0.03        1.82      3.11 o 
  -4 -10   5        0.57       -0.19      0.95 o 
  -3 -10   5        0.01       -0.23      1.39 o 
  -2 -10   5        0.00       -0.29      1.35 o 
  -1 -10   5       11.70       10.81      2.77 o 
   0 -10   5        6.20        6.23      1.86 o 
   1 -10   5        8.39        9.14      1.60 o 
   2 -10   5        1.63        2.70      1.30 o 
   3 -10   5        0.19        0.46      1.12 o 
   4 -10   5       10.43        9.37      2.74 o 
   5 -10   5        0.02       -0.59      1.94 o 
   6 -10   5        8.46        6.15      2.88 o 
   7 -10   5        0.30       -3.33      2.45 o 
   8 -10   5        2.06        2.06      2.96 o 
   9 -10   5        8.07        9.20      3.72 o 
  -5  -9   5        1.63        0.89      1.10 o 
  -4  -9   5        2.44        2.51      1.05 o 
  -3  -9   5       47.44       62.28      3.36 o 
  -2  -9   5       34.65       53.65      5.76 o 
  -1  -9   5      449.84      564.40     20.80 o 
   0  -9   5       25.38       32.60      2.85 o 
   1  -9   5      136.54      151.75      5.45 o 
   2  -9   5       64.39       58.88      5.34 o 
   3  -9   5       32.59       32.61      5.38 o 
   4  -9   5      257.06      247.40     13.14 o 
   5  -9   5       31.48       29.38      4.14 o 
   6  -9   5      161.52      167.58     10.57 o 
   7  -9   5        0.01       -0.18      2.43 o 
   8  -9   5        8.83       10.64      3.62 o 
   9  -9   5        4.84        4.72      3.33 o 
  -6  -8   5        2.18        3.46      1.29 o 
  -5  -8   5        1.79        1.75      1.08 o 
  -4  -8   5        1.04        2.53      1.05 o 
  -3  -8   5       75.82       84.45      3.42 o 
  -2  -8   5        5.37        3.07      1.31 o 
  -1  -8   5       12.90       11.09      4.69 o 
   0  -8   5       25.60       22.47      5.32 o 
   1  -8   5       75.94       74.49      3.23 o 
   2  -8   5       33.21       31.77      2.10 o 
   3  -8   5       71.98       85.77      3.51 o 
   4  -8   5       23.49       27.22      1.58 o 
   5  -8   5       56.99       79.09      6.39 o 
   6  -8   5        8.43        8.39      2.92 o 
   7  -8   5       67.19       80.99      7.12 o 
   8  -8   5        4.85        5.26      2.98 o 
   9  -8   5        0.57       -2.04      2.69 o 
  -6  -7   5        2.50        3.48      1.22 o 
  -5  -7   5        0.24        0.27      0.94 o 
  -4  -7   5       12.02       12.44      2.06 o 
  -3  -7   5        2.03        2.16      1.08 o 
  -2  -7   5      393.82      416.16     11.67 o 
  -1  -7   5       24.74       15.35      2.36 o 
   0  -7   5        3.77        2.62      0.79 o 
   1  -7   5       71.53       76.52      3.04 o 
   2  -7   5      107.75      105.92      3.72 o 
   3  -7   5        0.98        0.67      0.69 o 
   4  -7   5       18.72       22.88      1.62 o 
   5  -7   5        1.13        0.15      1.26 o 
   6  -7   5        4.24        4.56      1.68 o 
   7  -7   5        0.86       -0.72      1.63 o 
   8  -7   5        1.94        4.27      2.77 o 
   9  -7   5       14.39       15.17      3.62 o 
  -7  -6   5        0.20        0.12      1.14 o 
  -6  -6   5        0.01       -0.67      0.99 o 
  -5  -6   5        0.00       -0.60      0.90 o 
  -4  -6   5       46.07       53.83      2.72 o 
  -3  -6   5        0.98       -0.02      0.72 o 
  -2  -6   5       49.08       54.20      2.08 o 
  -1  -6   5        1.47        0.64      0.38 o 
   0  -6   5        0.10       -0.22      0.49 o 
   1  -6   5        2.89        1.28      0.56 o 
   2  -6   5        0.01        0.09      0.49 o 
   3  -6   5       26.92       27.42      1.29 o 
   4  -6   5       57.49       67.66      4.55 o 
   5  -6   5       23.64       28.60      2.45 o 
   6  -6   5       12.03       11.95      4.06 o 
   7  -6   5        8.44        5.88      1.86 o 
   8  -6   5        0.23        0.81      1.80 o 
   9  -6   5        0.19       -2.14      2.28 o 
  10  -6   5        1.71        0.93      2.86 o 
  -8  -5   5        0.60        0.71      1.22 o 
  -7  -5   5        5.39        3.80      1.27 o 
  -6  -5   5        2.73        4.69      1.20 o 
  -5  -5   5       34.43       45.05      4.75 o 
  -4  -5   5        0.03       -0.93      0.69 o 
  -3  -5   5      133.74      126.40      4.26 o 
  -2  -5   5        0.93        0.96      0.35 o 
  -1  -5   5      386.63      391.13      7.97 o 
   0  -5   5     1283.40     1362.82     26.74 o 
   2  -5   5       39.50       52.75      1.67 o 
   3  -5   5      120.75      107.96      4.14 o 
   4  -5   5       89.85       90.37      3.88 o 
   5  -5   5        1.48        1.88      0.55 o 
   6  -5   5      454.40      474.19     12.33 o 
   7  -5   5       38.24       42.28      3.60 o 
   8  -5   5       27.89       23.20      1.82 o 
   9  -5   5        9.85       10.04      1.51 o 
  10  -5   5        9.62       11.39      2.00 o 
  -8  -4   5        0.00        0.03      1.19 o 
  -7  -4   5        8.06        8.53      1.48 o 
  -6  -4   5       10.03        9.17      1.38 o 
  -5  -4   5        2.02        1.00      1.10 o 
  -4  -4   5       61.54       62.67      2.49 o 
  -3  -4   5       13.36       15.02      1.35 o 
  -2  -4   5      213.58      233.52      4.01 o 
  -1  -4   5      143.45      133.01      2.59 o 
   0  -4   5      418.20      494.65     10.63 o 
   1  -4   5        5.00        5.90      0.44 o 
   2  -4   5       48.98       66.30      3.48 o 
   3  -4   5      327.08      331.83      7.28 o 
   4  -4   5       30.94       28.28      1.07 o 
   5  -4   5      386.14      391.04     10.24 o 
   6  -4   5       28.35       36.17      2.12 o 
   7  -4   5       61.84       55.08      3.78 o 
   8  -4   5        0.14       -1.46      1.00 o 
   9  -4   5        0.18       -0.48      1.12 o 
  -9  -3   5        0.15        0.08      1.11 o 
  -8  -3   5        3.69        3.81      1.38 o 
  -7  -3   5        0.77       -0.50      0.88 o 
  -6  -3   5        2.45        3.59      0.92 o 
  -5  -3   5       30.34       31.64      1.76 o 
  -4  -3   5      138.08      142.01      4.30 o 
  -3  -3   5      501.55      509.33     11.76 o 
  -2  -3   5       26.04       30.90      2.22 o 
  -1  -3   5      566.41      576.46      9.13 o 
   0  -3   5       39.11       34.42      1.31 o 
   1  -3   5       85.90       78.98      2.18 o 
   2  -3   5      318.12      370.93      9.32 o 
   3  -3   5      297.31      273.83      7.04 o 
   4  -3   5      101.71       99.58      2.73 o 
   5  -3   5       20.77       18.77      5.33 o 
   6  -3   5       64.30       66.57      2.83 o 
   7  -3   5        1.63        1.46      1.08 o 
   8  -3   5        8.04        9.14      1.66 o 
   9  -3   5        8.93        9.92      1.71 o 
  -9  -2   5        6.35        6.58      2.15 o 
  -8  -2   5        6.31        6.08      1.24 o 
  -7  -2   5        4.13        4.09      1.06 o 
  -6  -2   5        0.34       -0.02      0.74 o 
  -5  -2   5       52.34       55.09      2.19 o 
  -4  -2   5      100.16      100.13      3.26 o 
  -3  -2   5      207.01      218.07      5.36 o 
  -2  -2   5      220.95      218.64      5.16 o 
  -1  -2   5      968.25     1193.71     20.11 o 
   0  -2   5     2000.71     2271.95     41.35 o 
   1  -2   5      230.89      246.58      4.81 o 
   2  -2   5     1008.89     1084.54     28.00 o 
   3  -2   5        4.91        6.37      0.57 o 
   4  -2   5       30.89       29.96      2.34 o 
   5  -2   5       27.36       28.36      1.76 o 
   6  -2   5       21.55       24.21      1.79 o 
   7  -2   5        0.34       -0.91      1.05 o 
   8  -2   5        0.86        0.09      1.16 o 
   9  -2   5        6.39        7.77      1.75 o 
 -10  -1   5        6.17        4.69      1.46 o 
  -9  -1   5        1.52        1.95      1.37 o 
  -8  -1   5       10.97       11.57      1.65 o 
  -7  -1   5        0.81        0.22      0.90 o 
  -6  -1   5       19.29       20.46      1.39 o 
  -5  -1   5      611.75      653.60     15.09 o 
  -4  -1   5       73.90       81.85      2.57 o 
  -3  -1   5     1483.99     1700.33     37.56 o 
  -2  -1   5        2.22        2.60      0.34 o 
  -1  -1   5      206.71      266.58      4.72 o 
   0  -1   5       82.40      116.55      2.35 o 
   1  -1   5      354.31      364.86     12.11 o 
   2  -1   5     2752.75     2982.22     52.73 o 
   3  -1   5      293.19      309.33      7.03 o 
   4  -1   5      106.59      117.72      3.22 o 
   5  -1   5        0.22       -0.23      0.59 o 
   6  -1   5        0.64       -0.04      0.94 o 
   7  -1   5        0.40       -0.49      1.03 o 
   8  -1   5       10.22       12.27      1.77 o 
   9  -1   5        0.00        1.21      1.41 o 
 -10   0   5        3.82        2.75      1.87 o 
  -9   0   5        5.63        5.32      1.29 o 
  -8   0   5        0.34       -1.14      1.07 o 
  -7   0   5        0.17        0.46      0.85 o 
  -6   0   5      170.11      185.84      5.04 o 
  -5   0   5        3.76        3.84      0.75 o 
  -4   0   5     1005.15     1053.09     23.60 o 
  -3   0   5       52.53       48.93      3.21 o 
  -2   0   5      280.21      300.84     10.10 o 
  -1   0   5      360.40      494.83     10.65 o 
   0   0   5       31.98       35.81      1.25 o 
   1   0   5      648.20      717.57     12.26 o 
   2   0   5        2.57        0.21      0.31 o 
   3   0   5        5.92        2.17      0.42 o 
   4   0   5       14.49       14.99      0.93 o 
   5   0   5       10.63       10.71      1.14 o 
   6   0   5        1.48        2.41      0.96 o 
   7   0   5       11.57       11.60      1.64 o 
   8   0   5        1.59        0.87      1.00 o 
 -10   1   5        7.17        5.64      1.61 o 
  -9   1   5       47.68       58.23      3.30 o 
  -8   1   5        0.06       -0.10      0.89 o 
  -7   1   5      142.79      157.57      5.59 o 
  -6   1   5        1.27        2.40      0.75 o 
  -5   1   5      460.23      453.19     12.02 o 
  -4   1   5       55.67       54.92      4.77 o 
  -3   1   5      603.49      668.14     14.44 o 
  -2   1   5       29.57       28.97      1.33 o 
  -1   1   5      786.30      952.82     20.19 o 
   0   1   5      105.91      110.04      2.16 o 
   1   1   5      691.29      694.98     11.89 o 
   2   1   5      129.07      135.35      2.71 o 
   3   1   5      228.85      224.12      5.00 o 
   4   1   5       50.51       57.77      2.15 o 
   5   1   5        1.15        0.51      0.64 o 
   6   1   5        9.06       11.41      1.32 o 
   7   1   5        6.71        9.30      1.24 o 
   8   1   5        0.29       -1.04      0.97 o 
 -10   2   5        0.12       -1.85      1.24 o 
  -9   2   5        1.26       -0.58      1.46 o 
  -8   2   5       30.29       33.31      4.03 o 
  -7   2   5        0.00        0.09      0.75 o 
  -6   2   5      161.34      159.77      4.34 o 
  -5   2   5      104.55      115.74      2.71 o 
  -4   2   5      369.74      386.19      8.35 o 
  -3   2   5      484.87      513.62      9.99 o 
  -2   2   5      296.84      364.25     10.51 o 
  -1   2   5      829.63      933.49     21.82 o 
   0   2   5      185.43      188.13      3.48 o 
   1   2   5      144.49      139.14      2.73 o 
   2   2   5       18.18       14.55      0.78 o 
   3   2   5        5.97        4.75      0.58 o 
   4   2   5       39.53       44.02      2.32 o 
   5   2   5        1.63        1.70      0.77 o 
   6   2   5        0.06       -0.56      0.73 o 
   7   2   5        0.03        0.23      0.86 o 
   8   2   5        0.47       -1.36      0.99 o 
 -10   3   5        2.26        0.15      1.23 o 
  -9   3   5        0.28       -2.07      1.04 o 
  -8   3   5        0.35       -1.36      0.85 o 
  -7   3   5        6.87        5.31      1.08 o 
  -5   3   5      177.66      162.60      5.07 o 
  -4   3   5       55.39       58.79      1.66 o 
  -3   3   5      113.87      136.66      3.32 o 
  -2   3   5      583.63      615.97     25.17 o 
  -1   3   5      330.25      354.71      7.31 o 
   0   3   5      208.61      230.27      4.97 o 
   1   3   5        0.23        0.16      0.45 o 
   2   3   5       43.62       42.38      1.69 o 
   3   3   5        5.77        6.98      0.83 o 
   4   3   5      209.89      240.63      5.22 o 
   5   3   5        0.03       -0.71      0.73 o 
   6   3   5        4.65        4.03      1.07 o 
   7   3   5        0.68        0.42      1.05 o 
 -10   4   5        4.33        2.60      1.73 o 
  -9   4   5        0.34       -0.58      1.05 o 
  -8   4   5       78.64       89.67      5.87 o 
  -7   4   5       33.48       29.65      2.03 o 
  -4   4   5      482.44      447.00     11.57 o 
  -3   4   5        2.22        1.98      0.78 o 
  -2   4   5        6.82        7.30      0.64 o 
  -1   4   5        8.95       10.58      0.68 o 
   0   4   5        0.02       -0.24      0.35 o 
   1   4   5        7.96        7.17      0.99 o 
   2   4   5       30.23       31.86      2.09 o 
   3   4   5      214.43      234.77      7.47 o 
   4   4   5        3.19        1.00      1.07 o 
   5   4   5        5.62        4.26      1.13 o 
   6   4   5        0.07       -1.76      1.24 o 
 -10   5   5        0.48        1.13      0.96 o 
  -9   5   5        1.16       -0.02      0.82 o 
  -8   5   5        2.16        1.98      1.33 o 
  -7   5   5       12.57       12.83      3.06 o 
  -6   5   5      148.22      155.56      6.54 o 
  -5   5   5        7.02        0.53      0.60 o 
  -3   5   5       45.89        1.66      1.19 o 
  -2   5   5      130.56      123.98      4.61 o 
  -1   5   5      343.30      374.39      9.93 o 
   0   5   5       31.57       36.85      2.89 o 
   1   5   5        1.54        1.39      0.84 o 
   2   5   5       12.47        9.94      1.33 o 
   3   5   5        4.58        1.19      1.06 o 
   4   5   5        1.45        0.52      1.06 o 
   5   5   5        1.07       -0.05      1.13 o 
   6   5   5        0.15       -0.20      1.36 o 
 -10   6   5        3.01        2.92      2.12 o 
  -9   6   5        4.60       11.68      3.49 o 
  -8   6   5       33.83       39.46      4.99 o 
  -7   6   5       16.93       19.42      2.51 o 
  -6   6   5       94.65      112.39      5.27 o 
  -5   6   5      269.23      288.50     10.40 o 
  -4   6   5      191.58       92.91      6.05 o 
  -3   6   5        0.65        0.10      0.37 o 
  -2   6   5      354.28      332.57     19.84 o 
  -1   6   5       38.35       45.81      2.52 o 
   0   6   5       88.93      100.32      3.78 o 
   1   6   5       39.23       35.95      4.21 o 
   2   6   5       38.86       47.58      2.77 o 
   3   6   5       11.25        9.98      1.48 o 
   4   6   5        0.80        1.04      1.16 o 
   5   6   5        0.68        0.82      1.27 o 
 -10   7   5        1.12        0.71      1.97 o 
  -9   7   5       34.79       45.84      5.60 o 
  -8   7   5       56.00       76.71      6.64 o 
  -7   7   5      294.09      340.85     12.38 o 
  -6   7   5       73.90       77.26      4.47 o 
  -5   7   5      244.31      257.88     13.87 o 
  -4   7   5       41.48       46.90      5.23 o 
  -3   7   5       33.36       38.58      3.28 o 
  -2   7   5      369.37      388.48     22.51 o 
  -1   7   5        1.03        0.31      1.39 o 
   0   7   5       41.48       40.23      2.59 o 
   1   7   5        7.21        5.53      1.16 o 
   2   7   5       13.42       13.89      1.60 o 
   3   7   5        1.57        2.61      1.21 o 
   4   7   5        0.00       -0.16      1.19 o 
 -10   8   5        2.72        8.04      3.59 o 
  -9   8   5       18.09       31.05      4.96 o 
  -8   8   5        0.69        3.47      2.07 o 
  -7   8   5        1.62       -1.36      1.68 o 
  -6   8   5        1.65       -1.43      1.81 o 
  -5   8   5       12.66        7.10      2.81 o 
  -4   8   5       17.87       10.12      1.83 o 
  -3   8   5       36.77       43.39      3.57 o 
  -2   8   5      112.01      108.29      5.84 o 
  -1   8   5       17.71       16.15      3.31 o 
   0   8   5        0.00       -0.64      1.24 o 
   1   8   5        7.20        6.73      1.16 o 
   2   8   5        1.41        0.49      1.03 o 
   3   8   5        0.00        0.78      1.17 o 
  -9   9   5        0.46       -0.36      2.87 o 
  -8   9   5        0.05        1.60      1.90 o 
  -7   9   5        9.21       11.83      2.39 o 
  -6   9   5        0.06       -0.64      1.59 o 
  -5   9   5       27.03       27.90      4.10 o 
  -4   9   5        0.83        1.66      1.38 o 
  -3   9   5        0.13        1.35      1.35 o 
  -2   9   5        0.05        0.18      1.27 o 
  -1   9   5        4.75       10.81      3.07 o 
   0   9   5        1.55        1.76      1.55 o 
   1   9   5        0.04       -0.04      1.49 o 
   2   9   5        1.54        2.02      1.05 o 
  -8  10   5        4.90        7.60      2.37 o 
  -7  10   5        3.68        6.73      2.42 o 
  -6  10   5        1.57        1.15      2.46 o 
  -5  10   5        2.37        5.32      2.68 o 
  -4  10   5        0.73       -1.21      1.30 o 
  -3  10   5        4.72        3.51      1.62 o 
  -2  10   5        0.69       -0.63      1.43 o 
  -1  10   5        1.90        5.04      1.80 o 
   0  10   5        3.00        2.80      1.71 o 
  -6  11   5        3.64        8.72      3.42 o 
  -5  11   5        1.17        4.81      3.08 o 
  -4  11   5        2.41        3.18      2.94 o 
  -3  11   5        0.00       -0.58      1.56 o 
  -2  11   5        0.26       -0.99      1.46 o 
   2 -13   6        5.31        5.04      2.02 o 
   3 -13   6       29.30       36.68      5.05 o 
   4 -13   6        2.92        1.90      2.93 o 
   5 -13   6        0.54       -0.62      2.65 o 
  -1 -12   6        0.04        0.34      2.02 o 
   0 -12   6        0.99        1.24      2.07 o 
   1 -12   6        0.45        1.91      2.00 o 
   2 -12   6        4.75        3.47      1.72 o 
   3 -12   6        0.50        0.61      2.41 o 
   4 -12   6        7.20        8.12      3.06 o 
   5 -12   6       10.53       10.44      3.26 o 
   6 -12   6       15.52       21.59      4.02 o 
   7 -12   6        1.85        3.24      2.86 o 
  -2 -11   6        0.11       -1.48      1.67 o 
  -1 -11   6        0.14       -1.36      1.58 o 
   0 -11   6        0.95        0.10      1.55 o 
   1 -11   6        0.33       -0.09      1.77 o 
   2 -11   6       57.53       71.21      4.82 o 
   3 -11   6       43.84       56.19      5.49 o 
   4 -11   6        4.06        3.11      2.37 o 
   5 -11   6       10.26       12.46      3.10 o 
   6 -11   6        7.00       10.37      3.33 o 
   7 -11   6       18.36       25.26      4.72 o 
   8 -11   6        1.03        2.14      3.29 o 
  -4 -10   6        0.56       -0.80      0.93 o 
  -3 -10   6        9.65        6.15      1.83 o 
  -2 -10   6       11.15       12.59      2.48 o 
  -1 -10   6       41.07       55.75      7.20 o 
   0 -10   6       20.24       17.21      2.28 o 
   1 -10   6       22.34       17.41      2.22 o 
   2 -10   6        0.68        0.71      1.29 o 
   3 -10   6       51.60       69.59      4.46 o 
   4 -10   6       34.08       26.36      3.86 o 
   5 -10   6        0.61        1.97      2.44 o 
   6 -10   6       72.55       79.22      7.33 o 
   7 -10   6        0.53        1.85      2.90 o 
   8 -10   6       10.77       14.94      4.07 o 
  -5  -9   6        2.32        3.60      1.32 o 
  -4  -9   6        0.71        2.92      1.08 o 
  -3  -9   6        4.12        7.54      1.13 o 
  -2  -9   6        7.52        8.65      2.20 o 
  -1  -9   6        0.61       -0.21      1.31 o 
   0  -9   6        0.16        0.31      1.27 o 
   1  -9   6      140.98      158.69      7.23 o 
   2  -9   6       39.70       35.63      4.24 o 
   3  -9   6       44.51       42.14      3.65 o 
   4  -9   6       69.50       54.13      5.40 o 
   5  -9   6        0.83       -0.23      2.24 o 
   6  -9   6       15.44       13.24      3.54 o 
   7  -9   6       42.72       39.17      5.29 o 
   8  -9   6        1.20        3.42      3.12 o 
   9  -9   6        0.92       -4.01      2.74 o 
  -6  -8   6        0.03       -0.21      1.07 o 
  -5  -8   6        6.96        7.15      1.71 o 
  -4  -8   6       20.63       30.57      2.32 o 
  -3  -8   6       15.08       16.82      1.48 o 
  -2  -8   6       91.49      101.02      3.62 o 
  -1  -8   6       50.34       53.54      3.18 o 
   0  -8   6      102.63      112.14      4.25 o 
   1  -8   6       50.17       51.91      3.91 o 
   2  -8   6       97.13       92.64      4.88 o 
   3  -8   6       84.26       77.00      5.00 o 
   4  -8   6      116.75      115.55      8.04 o 
   5  -8   6       94.20       97.69      7.35 o 
   6  -8   6        0.41        2.50      2.38 o 
   7  -8   6        0.07       -2.47      2.36 o 
   8  -8   6       16.96       21.41      4.07 o 
   9  -8   6        4.63        6.07      3.33 o 
  -6  -7   6        0.73        0.76      1.10 o 
  -5  -7   6        1.71       -0.42      0.93 o 
  -4  -7   6        1.02       -0.69      1.08 o 
  -3  -7   6        6.10        4.28      1.10 o 
  -2  -7   6        0.00       -0.53      0.60 o 
  -1  -7   6       10.17       11.28      1.38 o 
   0  -7   6      174.67      174.74      6.93 o 
   1  -7   6        0.50        0.56      0.40 o 
   2  -7   6       27.22       15.58      3.76 o 
   3  -7   6       29.39       39.01      3.60 o 
   4  -7   6       33.49       30.06      3.71 o 
   5  -7   6       20.11       13.14      3.05 o 
   6  -7   6       22.35       21.14      3.55 o 
   7  -7   6        1.03        0.04      2.35 o 
   8  -7   6        0.81        0.43      2.54 o 
   9  -7   6        0.27        0.41      2.76 o 
  -7  -6   6        0.56        0.90      1.18 o 
  -6  -6   6       13.24        9.74      1.77 o 
  -5  -6   6        0.43       -0.86      0.91 o 
  -4  -6   6      136.36      158.31      7.31 o 
  -3  -6   6       35.84       40.14      1.99 o 
  -2  -6   6       42.10       45.25      1.91 o 
  -1  -6   6       56.20       58.89      1.84 o 
   0  -6   6       60.74       74.24      3.40 o 
   1  -6   6       62.96       73.33      3.21 o 
   3  -6   6       14.55       14.29      1.47 o 
   4  -6   6       87.00       94.98      5.09 o 
   5  -6   6        0.15       -1.48      1.20 o 
   6  -6   6        5.55        9.06      2.73 o 
   7  -6   6       20.80       16.16      3.21 o 
   8  -6   6        0.15        0.30      2.25 o 
   9  -6   6        0.11        0.43      2.60 o 
  -8  -5   6        1.36        1.97      1.34 o 
  -7  -5   6        7.61        6.12      1.41 o 
  -6  -5   6        0.09        0.61      1.02 o 
  -5  -5   6        2.25        1.65      0.99 o 
  -4  -5   6       52.63       51.51      2.61 o 
  -3  -5   6       59.46       62.93      2.11 o 
  -2  -5   6      214.52      250.14      5.13 o 
  -1  -5   6      546.14      542.04     10.88 o 
   0  -5   6      777.19      877.85     17.34 o 
   1  -5   6      266.07      264.02      8.38 o 
   2  -5   6        1.37        0.17      0.32 o 
   3  -5   6       58.56       59.74      4.50 o 
   4  -5   6      197.32      157.24      3.73 o 
   5  -5   6       45.60       45.58      2.24 o 
   6  -5   6      350.66      372.02      9.94 o 
   7  -5   6       58.01       57.66      2.64 o 
   8  -5   6        4.52        2.73      1.15 o 
   9  -5   6        0.29       -0.50      1.09 o 
  -8  -4   6        0.30       -0.18      1.19 o 
  -7  -4   6        1.22       -0.67      1.05 o 
  -6  -4   6        0.16       -0.76      0.93 o 
  -5  -4   6      114.77      124.00      4.37 o 
  -4  -4   6       80.51       80.59      3.38 o 
  -3  -4   6       36.98       37.32      1.35 o 
  -2  -4   6      548.84      553.82      8.92 o 
  -1  -4   6      195.20      206.00      3.54 o 
   0  -4   6      208.02      217.23      4.97 o 
   1  -4   6      113.99       92.31      2.21 o 
   2  -4   6      560.86      561.49     13.87 o 
   3  -4   6      113.64      107.02      2.88 o 
   4  -4   6       50.87       53.44      2.33 o 
   5  -4   6      108.56      106.03      3.50 o 
   6  -4   6        0.57       -0.02      0.90 o 
   7  -4   6        0.79        0.61      1.03 o 
   8  -4   6        9.12        6.66      1.35 o 
   9  -4   6        4.47        1.49      1.53 o 
  -9  -3   6        0.41        0.68      1.40 o 
  -8  -3   6        2.01        2.67      1.13 o 
  -7  -3   6        0.27       -0.67      0.87 o 
  -6  -3   6        0.03       -0.53      0.76 o 
  -5  -3   6       26.13       19.85      1.69 o 
  -4  -3   6       74.33       88.23      3.09 o 
  -3  -3   6       81.09      102.47      2.44 o 
  -2  -3   6       40.43       41.29      1.22 o 
  -1  -3   6     1310.73     1426.80     22.30 o 
   0  -3   6        1.31        1.27      0.32 o 
   1  -3   6      174.78      178.41      3.48 o 
   2  -3   6      632.98      675.29     14.36 o 
   3  -3   6       66.08       56.48      1.59 o 
   4  -3   6       49.03       22.95      2.19 o 
   5  -3   6        7.10        6.85      1.19 o 
   6  -3   6       13.77       14.26      1.43 o 
   7  -3   6       10.51       11.68      1.51 o 
   8  -3   6        0.23        0.66      1.15 o 
   9  -3   6        1.22        0.21      1.26 o 
  -9  -2   6        1.68        1.16      1.42 o 
  -8  -2   6        6.78        6.48      1.24 o 
  -7  -2   6        1.36        0.83      0.92 o 
  -6  -2   6        0.98        2.76      0.91 o 
  -5  -2   6        0.70       -0.38      0.48 o 
  -4  -2   6      364.53      412.15      9.73 o 
  -3  -2   6      263.13      259.79      6.32 o 
  -2  -2   6       56.89       57.93      1.69 o 
  -1  -2   6       12.33       19.93      0.86 o 
   0  -2   6       85.08       93.62      2.12 o 
   1  -2   6      156.28      170.26      4.07 o 
   2  -2   6      348.62      373.09      7.10 o 
   3  -2   6      336.03      341.12      7.71 o 
   4  -2   6       10.83       10.97      0.94 o 
   5  -2   6        6.26        5.55      1.01 o 
   6  -2   6        3.81        4.34      1.13 o 
   7  -2   6        0.91        0.81      1.15 o 
   8  -2   6        0.27       -0.84      1.20 o 
   9  -2   6        0.41        0.23      1.36 o 
 -10  -1   6        3.17        1.97      1.52 o 
  -9  -1   6        1.85       -0.02      1.40 o 
  -8  -1   6        0.55        0.03      1.19 o 
  -7  -1   6       73.61       77.04      4.00 o 
  -6  -1   6        3.19        3.10      0.84 o 
  -5  -1   6     1197.36     1304.80     32.13 o 
  -4  -1   6       87.56      100.95      3.03 o 
  -3  -1   6      866.62     1029.42     22.99 o 
  -2  -1   6      555.88      637.32     14.30 o 
  -1  -1   6        1.02        0.53      0.29 o 
   0  -1   6      368.80      513.58      9.33 o 
   1  -1   6      659.26      767.85     16.86 o 
   2  -1   6      471.50      500.11      9.20 o 
   3  -1   6      187.78      160.66      3.37 o 
   4  -1   6       61.03       64.19      2.22 o 
   5  -1   6        0.28       -0.70      0.69 o 
   6  -1   6       15.32       19.30      1.89 o 
   7  -1   6        1.43        1.69      1.27 o 
   8  -1   6        6.67        6.11      1.49 o 
 -10   0   6        0.53       -2.14      1.40 o 
  -9   0   6        1.07       -0.63      1.28 o 
  -8   0   6        5.80        6.76      1.80 o 
  -7   0   6       13.98       10.96      1.45 o 
  -6   0   6       55.05       52.95      2.30 o 
  -5   0   6      153.72      160.04      4.80 o 
  -4   0   6       89.41       91.86      3.42 o 
  -3   0   6      265.00      311.53      9.08 o 
  -2   0   6      753.26      992.37     32.65 o 
  -1   0   6      466.93      732.80     15.66 o 
   0   0   6      237.43      311.69      6.97 o 
   1   0   6      220.71      285.59      5.44 o 
   2   0   6       20.50       21.31      0.90 o 
   3   0   6        2.16        2.70      0.47 o 
   4   0   6        6.40        6.34      0.76 o 
   5   0   6      124.81      134.75      3.24 o 
   6   0   6        1.26        2.24      0.93 o 
   7   0   6        4.94        5.44      1.12 o 
   8   0   6        0.03        0.18      1.06 o 
 -10   1   6        1.19       -0.68      1.84 o 
  -9   1   6        0.21       -1.25      1.23 o 
  -8   1   6        1.49        0.78      1.14 o 
  -7   1   6        0.07       -0.63      0.91 o 
  -6   1   6        3.76        3.55      0.83 o 
  -5   1   6        0.26       -0.65      1.06 o 
  -4   1   6       30.15       33.05      1.97 o 
  -3   1   6        0.73        0.30      0.44 o 
  -2   1   6      186.94      244.94      6.50 o 
  -1   1   6      369.98      447.90     15.55 o 
   0   1   6      193.47      244.38      4.44 o 
   1   1   6       16.29       20.24      0.84 o 
   2   1   6       34.83       25.60      1.02 o 
   3   1   6      249.06      245.93      5.50 o 
   4   1   6       51.77       48.73      1.61 o 
   5   1   6       19.89       24.49      1.39 o 
   6   1   6        1.22        0.29      0.78 o 
   7   1   6        0.51       -0.20      0.96 o 
   8   1   6        0.23       -0.14      0.99 o 
 -10   2   6        1.66       -0.84      1.39 o 
  -9   2   6        9.36        6.72      1.67 o 
  -8   2   6        6.82        6.69      1.72 o 
  -7   2   6       17.89       15.53      2.08 o 
  -6   2   6        8.27        5.52      1.02 o 
  -5   2   6        0.15       -0.26      0.56 o 
  -4   2   6       16.48       15.34      0.87 o 
  -3   2   6        5.61        3.92      0.52 o 
  -2   2   6        4.05        6.48      0.63 o 
  -1   2   6      109.53      112.18      2.84 o 
   0   2   6       89.44       96.96      2.02 o 
   1   2   6       49.51       50.73      1.40 o 
   2   2   6        8.94        8.39      0.62 o 
   3   2   6        5.01        4.34      0.72 o 
   4   2   6      144.14      153.17      3.64 o 
   5   2   6        4.63        3.71      0.85 o 
   6   2   6        0.02       -0.21      0.82 o 
   7   2   6        1.45        0.61      0.93 o 
 -10   3   6        5.82        4.87      1.75 o 
  -9   3   6        0.05       -1.93      1.01 o 
  -8   3   6       11.69       11.98      1.68 o 
  -7   3   6       49.49       47.30      3.14 o 
  -6   3   6        5.70        5.50      2.19 o 
  -5   3   6        0.13        0.38      0.35 o 
  -4   3   6        2.10        1.86      0.44 o 
  -3   3   6      364.43      382.97      9.85 o 
  -2   3   6       95.60      102.56      3.79 o 
  -1   3   6       24.57       28.12      1.00 o 
   0   3   6       36.47       35.42      1.36 o 
   1   3   6      124.50      117.14      3.02 o 
   2   3   6      470.66      474.94      8.40 o 
   3   3   6      233.54      246.76      4.83 o 
   4   3   6        7.74        4.46      0.95 o 
   5   3   6        0.54       -1.30      0.85 o 
   6   3   6        3.07        2.56      1.06 o 
   7   3   6        0.16        0.67      1.09 o 
 -10   4   6        1.37        2.21      1.45 o 
  -9   4   6        0.16       -0.62      1.03 o 
  -8   4   6        0.99        0.72      0.90 o 
  -7   4   6        0.53        0.16      0.85 o 
  -6   4   6      109.98      115.95      3.89 o 
  -5   4   6       39.45       46.58      2.11 o 
  -4   4   6       18.56       18.47      1.14 o 
  -3   4   6        4.48        1.94      0.52 o 
  -2   4   6        0.96        2.37      0.52 o 
  -1   4   6        0.95        1.18      0.61 o 
   0   4   6       20.26       15.68      2.92 o 
   1   4   6       74.62       69.42      3.03 o 
   2   4   6       18.78       16.75      2.71 o 
   3   4   6        0.57       -0.98      0.92 o 
   4   4   6       15.20       13.01      1.98 o 
   5   4   6        0.49       -1.20      1.16 o 
   6   4   6        2.53        1.57      1.46 o 
 -10   5   6        1.93       -0.51      0.97 o 
  -9   5   6        6.54        5.46      1.20 o 
  -8   5   6        0.00        0.46      0.75 o 
  -7   5   6        6.59        5.60      1.93 o 
  -6   5   6       17.08       20.83      3.19 o 
  -5   5   6      168.66      177.05      7.02 o 
  -4   5   6       88.73       74.39      5.45 o 
  -3   5   6       21.45       23.84      1.13 o 
  -2   5   6       48.82       39.53      1.97 o 
  -1   5   6        5.42        5.63      0.91 o 
   0   5   6       76.10       80.71      3.31 o 
   1   5   6       23.62       24.34      2.25 o 
   2   5   6        0.04       -0.95      1.34 o 
   3   5   6        0.23       -0.52      1.02 o 
   4   5   6        0.79        0.40      1.07 o 
   5   5   6        1.56        2.16      1.37 o 
 -10   6   6        3.73        1.85      2.14 o 
  -9   6   6        9.78       13.16      3.66 o 
  -8   6   6       50.24       59.83      5.91 o 
  -7   6   6        1.79        5.67      1.89 o 
  -6   6   6       69.15       70.23      4.10 o 
  -5   6   6       39.81       44.54      4.65 o 
  -4   6   6      112.73      100.38      6.81 o 
  -3   6   6      118.63      115.14      5.68 o 
  -2   6   6       94.41       94.22      3.35 o 
  -1   6   6       26.31       25.51      1.97 o 
   0   6   6      120.52      133.21      4.78 o 
   1   6   6       33.89       38.05      2.43 o 
   2   6   6       39.09       45.46      4.91 o 
   3   6   6        1.64        2.90      1.23 o 
   4   6   6       16.04       16.64      1.94 o 
 -10   7   6       20.12       19.89      6.62 o 
  -9   7   6        9.46       10.18      3.56 o 
  -8   7   6       67.65       86.96      7.01 o 
  -7   7   6       25.58       23.48      2.73 o 
  -6   7   6        0.27       -0.47      1.52 o 
  -5   7   6       46.42       49.93      5.07 o 
  -4   7   6        0.67        0.10      2.08 o 
  -3   7   6       74.30       60.81      4.08 o 
  -2   7   6        3.50        1.49      1.26 o 
  -1   7   6      147.67      138.65      6.88 o 
   0   7   6        2.84        3.76      1.04 o 
   1   7   6       13.92       11.97      1.45 o 
   2   7   6        5.77        6.30      1.33 o 
   3   7   6        1.40        1.97      1.24 o 
  -9   8   6       13.66       15.37      4.18 o 
  -8   8   6        5.81        5.48      2.17 o 
  -7   8   6        6.25        1.98      1.89 o 
  -6   8   6        0.06       -0.89      1.50 o 
  -5   8   6        0.00       -0.82      1.95 o 
  -4   8   6        0.22       -0.90      1.16 o 
  -3   8   6       16.46       14.37      4.15 o 
  -2   8   6       39.91       39.77      3.67 o 
  -1   8   6        9.40        8.37      2.72 o 
   0   8   6        1.07        0.47      1.41 o 
   1   8   6        0.29        0.44      0.97 o 
   2   8   6        1.59        1.01      1.13 o 
  -9   9   6        0.58        4.43      3.19 o 
  -8   9   6        1.89        2.44      1.99 o 
  -7   9   6        1.20       -0.66      1.74 o 
  -6   9   6        2.06        0.28      1.66 o 
  -5   9   6        1.77        1.51      2.38 o 
  -4   9   6       13.81       15.28      3.48 o 
  -3   9   6       14.79       12.64      2.76 o 
  -2   9   6        1.52        1.58      1.46 o 
  -1   9   6        0.58        0.68      1.44 o 
   0   9   6        0.05       -0.16      1.55 o 
   1   9   6        0.04       -0.34      1.56 o 
  -7  10   6        0.14        1.22      1.91 o 
  -6  10   6        0.04        0.50      2.53 o 
  -5  10   6       16.02       21.31      4.14 o 
  -4  10   6        2.60        2.62      2.87 o 
  -3  10   6        0.88        0.84      1.40 o 
  -2  10   6        0.11        0.18      1.50 o 
  -1  10   6        1.47        2.34      1.64 o 
  -5  11   6        9.34       15.32      3.97 o 
  -4  11   6        4.78        6.66      2.15 o 
   2 -13   7        4.58        2.82      2.96 o 
   3 -13   7        0.13       -1.89      2.43 o 
   4 -13   7        5.52        4.73      3.07 o 
  -1 -12   7        1.29        1.17      2.01 o 
   0 -12   7        0.03       -0.07      1.89 o 
   1 -12   7        0.01       -3.25      1.68 o 
   2 -12   7        1.56        1.00      2.63 o 
   3 -12   7        0.04       -1.10      2.29 o 
   4 -12   7        8.04        7.14      3.03 o 
   5 -12   7        1.04        2.37      2.60 o 
   6 -12   7        6.67        7.86      3.21 o 
  -2 -11   7        0.01        1.57      2.10 o 
  -1 -11   7        0.61        1.81      1.94 o 
   0 -11   7        0.03       -1.54      1.45 o 
   1 -11   7        0.19       -0.05      1.36 o 
   2 -11   7       10.73       13.66      2.51 o 
   3 -11   7        0.47       -1.71      2.09 o 
   4 -11   7       11.48       12.30      3.13 o 
   5 -11   7        3.67        2.09      2.50 o 
   6 -11   7        5.36        4.09      2.77 o 
   7 -11   7        2.15        1.96      3.32 o 
  -4 -10   7       10.62       13.37      2.04 o 
  -3 -10   7        2.49        2.66      2.09 o 
  -2 -10   7       26.50       24.37      3.90 o 
  -1 -10   7        0.29        0.20      1.70 o 
   0 -10   7       19.27       18.93      3.86 o 
   1 -10   7       47.98       58.30      6.01 o 
   2 -10   7        3.07        3.32      1.67 o 
   3 -10   7      111.91      114.23      7.89 o 
   4 -10   7        5.68        0.84      2.28 o 
   5 -10   7      141.39      149.09      9.82 o 
   6 -10   7        0.04        0.28      2.76 o 
   7 -10   7       14.18       15.75      4.15 o 
   8 -10   7        0.09        1.16      3.13 o 
  -5  -9   7        2.73        3.54      1.23 o 
  -4  -9   7        4.58        4.31      1.11 o 
  -3  -9   7       19.74       21.68      1.90 o 
  -2  -9   7       27.34       43.38      6.48 o 
  -1  -9   7        6.05        3.59      1.48 o 
   0  -9   7       22.65       20.60      5.36 o 
   1  -9   7        5.91        6.11      1.48 o 
   2  -9   7        0.84        1.41      1.20 o 
   3  -9   7       51.09       49.92      5.18 o 
   4  -9   7        0.68        1.89      2.27 o 
   5  -9   7        0.36        1.41      2.55 o 
   6  -9   7       27.40       23.54      4.27 o 
   7  -9   7        8.75        7.95      3.40 o 
   8  -9   7        0.39        1.93      3.02 o 
  -6  -8   7        0.46        0.80      1.13 o 
  -5  -8   7        0.43        0.82      1.00 o 
  -4  -8   7        2.42        1.11      0.96 o 
  -3  -8   7       21.94       20.97      2.78 o 
  -2  -8   7       12.63       11.75      1.23 o 
  -1  -8   7       29.57       22.48      5.25 o 
   0  -8   7       36.93       38.52      3.95 o 
   1  -8   7        0.06       -0.79      0.92 o 
   2  -8   7       36.24       33.25      3.10 o 
   3  -8   7        1.72        3.16      2.12 o 
   4  -8   7       84.66       83.51      6.79 o 
   5  -8   7       48.68       44.72      5.41 o 
   6  -8   7        0.00       -3.87      2.18 o 
   7  -8   7        0.16        3.09      2.68 o 
   8  -8   7        4.77        7.92      3.22 o 
   9  -8   7        0.01       -1.02      2.78 o 
  -6  -7   7        0.18       -0.07      1.08 o 
  -5  -7   7        8.10        9.48      1.91 o 
  -4  -7   7        7.20        6.66      1.30 o 
  -3  -7   7       55.78       63.32      2.23 o 
  -2  -7   7       75.67       78.53      2.97 o 
  -1  -7   7        0.18        0.68      0.43 o 
   0  -7   7       20.87        8.91      4.96 o 
   3  -7   7        9.70       11.39      2.52 o 
   4  -7   7        5.84        7.26      2.33 o 
   5  -7   7       15.97       10.01      2.94 o 
   6  -7   7        0.47        2.10      2.30 o 
   7  -7   7       18.26       18.64      3.70 o 
   8  -7   7        4.84        5.46      3.13 o 
   9  -7   7        0.78       -0.49      2.87 o 
  -7  -6   7        0.08       -0.54      1.14 o 
  -6  -6   7       17.72       18.93      2.00 o 
  -5  -6   7        1.30        1.35      0.99 o 
  -4  -6   7        1.19       -0.11      0.95 o 
  -3  -6   7       20.20       15.61      1.33 o 
  -2  -6   7       42.10       48.98      1.83 o 
  -1  -6   7        0.09        0.36      0.42 o 
   0  -6   7       39.69       40.17      1.59 o 
   2  -6   7        8.89       -0.01      0.34 o 
   3  -6   7       21.36       -0.16      0.57 o 
   4  -6   7       45.47       38.36      4.43 o 
   5  -6   7      135.73      144.73      9.02 o 
   6  -6   7       36.97       45.29      5.28 o 
   7  -6   7        0.47       -0.03      2.14 o 
   8  -6   7       12.14       13.94      1.51 o 
   9  -6   7        3.99        2.93      1.08 o 
  -8  -5   7        1.92        3.06      1.44 o 
  -7  -5   7        0.72        0.69      1.16 o 
  -6  -5   7        0.00        0.12      1.03 o 
  -5  -5   7       16.66       16.18      2.15 o 
  -4  -5   7       36.59       39.59      2.48 o 
  -3  -5   7      346.97      382.36      8.38 o 
  -2  -5   7      143.67      159.56      3.90 o 
  -1  -5   7      357.19      412.15      7.31 o 
   0  -5   7        3.77        5.29      0.54 o 
   1  -5   7       31.67       34.20      1.43 o 
   2  -5   7      421.61      436.87     13.62 o 
   4  -5   7     1124.24     1061.73     31.05 o 
   5  -5   7       12.42       13.65      1.48 o 
   6  -5   7      169.18      164.89      7.49 o 
   7  -5   7        8.74       11.30      1.60 o 
   8  -5   7        1.30        2.24      1.25 o 
   9  -5   7        1.46        0.30      1.26 o 
  -8  -4   7        2.10        2.82      1.36 o 
  -7  -4   7        0.63       -0.72      1.03 o 
  -6  -4   7        3.79        1.95      1.05 o 
  -5  -4   7        4.23        2.30      0.87 o 
  -4  -4   7       55.79       60.32      2.37 o 
  -3  -4   7        4.36        5.14      0.61 o 
  -2  -4   7        5.76        8.41      0.65 o 
  -1  -4   7       40.48       43.33      1.49 o 
   0  -4   7       64.03       60.93      2.53 o 
   1  -4   7      538.17      574.88     10.43 o 
   2  -4   7        0.62        1.10      0.42 o 
   3  -4   7        1.63        0.81      0.48 o 
   5  -4   7        1.77        0.37      0.76 o 
   6  -4   7        1.13       -0.01      0.84 o 
   7  -4   7        0.10       -0.10      1.05 o 
   8  -4   7        0.20       -0.03      1.17 o 
   9  -4   7        1.71        3.40      1.59 o 
  -9  -3   7        0.28       -1.05      1.33 o 
  -8  -3   7        0.90       -0.32      1.05 o 
  -7  -3   7        4.76        2.89      1.06 o 
  -6  -3   7        5.86        7.26      1.14 o 
  -5  -3   7       14.52       11.84      1.14 o 
  -4  -3   7      146.75      160.80      4.42 o 
  -3  -3   7       35.40       32.19      1.64 o 
  -2  -3   7      260.78      303.87      5.51 o 
  -1  -3   7      512.38      703.82     13.14 o 
   0  -3   7        9.37        7.54      0.58 o 
   1  -3   7        0.44        2.14      0.41 o 
   2  -3   7      105.60      115.02      2.51 o 
   3  -3   7       76.17       74.24      2.24 o 
   4  -3   7       52.91       57.65      2.32 o 
   5  -3   7       24.91       25.34      1.74 o 
   6  -3   7        4.97        3.44      1.09 o 
   7  -3   7        1.02       -1.03      1.00 o 
   8  -3   7        2.47        2.38      1.27 o 
   9  -3   7        9.41        6.91      1.90 o 
  -9  -2   7        0.17       -0.63      1.33 o 
  -8  -2   7        2.43        3.09      1.18 o 
  -7  -2   7        1.51       -0.90      0.92 o 
  -6  -2   7       53.01       49.40      3.04 o 
  -5  -2   7        2.59        4.63      1.00 o 
  -4  -2   7       54.40       67.71      2.44 o 
  -3  -2   7       15.03       11.52      0.74 o 
  -2  -2   7     2074.42     2334.02     39.26 o 
  -1  -2   7        6.46       18.57      0.94 o 
   0  -2   7       29.84       40.30      1.27 o 
   1  -2   7        6.41        4.51      0.57 o 
   2  -2   7      163.58      170.09      4.42 o 
   3  -2   7       74.62       89.55      2.16 o 
   4  -2   7       34.09       28.99      1.50 o 
   5  -2   7        3.10        1.63      0.93 o 
   6  -2   7        1.00        0.03      0.97 o 
   7  -2   7       11.58       13.84      1.70 o 
   8  -2   7        3.94        2.33      1.36 o 
 -10  -1   7        0.11       -1.07      1.45 o 
  -9  -1   7        0.17       -1.08      1.49 o 
  -8  -1   7        0.36        1.20      1.07 o 
  -7  -1   7      241.37      284.30     12.04 o 
  -6  -1   7        3.56        4.71      0.99 o 
  -5  -1   7      471.01      507.53     13.14 o 
  -4  -1   7       13.73       13.46      1.24 o 
  -3  -1   7        6.10        5.81      0.71 o 
  -2  -1   7      136.01      173.61      5.24 o 
  -1  -1   7       13.39       14.25      0.66 o 
   0  -1   7     1379.72     1836.88     32.58 o 
   1  -1   7        1.95        4.63      0.50 o 
   2  -1   7      247.36      286.75      5.73 o 
   3  -1   7       84.66      102.15      2.43 o 
   4  -1   7        8.61        6.73      0.77 o 
   5  -1   7        0.27       -0.65      0.73 o 
   6  -1   7       69.89       83.58      2.75 o 
   7  -1   7        5.77        6.59      1.18 o 
   8  -1   7        0.29        1.04      1.05 o 
 -10   0   7        9.40        8.07      2.56 o 
  -9   0   7        0.29       -1.68      1.26 o 
  -8   0   7        1.10       -0.04      1.00 o 
  -7   0   7        4.30        2.51      1.29 o 
  -6   0   7        3.20        3.75      0.90 o 
  -5   0   7        6.43        8.38      1.92 o 
  -4   0   7       78.37       93.57      2.93 o 
  -3   0   7      762.53      851.23     29.17 o 
  -2   0   7      323.35      421.57      9.36 o 
  -1   0   7       35.16       42.13      1.67 o 
   0   0   7      112.81      145.83      4.84 o 
   1   0   7      855.54      929.05     32.15 o 
   2   0   7      241.15      247.97      4.61 o 
   3   0   7       21.87       25.81      1.14 o 
   4   0   7        1.80        1.33      0.65 o 
   5   0   7        4.21        6.81      0.93 o 
   6   0   7        0.01       -1.11      0.83 o 
   7   0   7        1.60        1.35      1.04 o 
   8   0   7        2.81        2.46      1.14 o 
 -10   1   7        9.89       11.32      2.95 o 
  -9   1   7        7.87        7.04      2.17 o 
  -8   1   7        1.29        0.01      1.20 o 
  -7   1   7        9.31        8.89      1.41 o 
  -6   1   7        7.89        6.18      1.14 o 
  -5   1   7        3.52        2.45      0.81 o 
  -4   1   7        1.73        2.26      0.71 o 
  -3   1   7      453.68      513.97     11.33 o 
  -2   1   7      295.17      333.77      8.71 o 
  -1   1   7       64.50       68.55      1.97 o 
   0   1   7      124.07      144.43      3.43 o 
   1   1   7        0.04       -0.07      0.36 o 
   2   1   7      142.83      147.46      3.03 o 
   3   1   7        8.17        8.76      0.71 o 
   4   1   7       11.25       12.92      1.05 o 
   5   1   7       25.73       26.82      1.77 o 
   6   1   7        0.34       -0.14      0.80 o 
   7   1   7        0.09        0.06      1.03 o 
 -10   2   7        4.62        5.97      1.65 o 
  -9   2   7        5.12        4.29      1.51 o 
  -8   2   7        0.12       -1.40      1.05 o 
  -7   2   7        5.96        5.15      1.27 o 
  -6   2   7       25.84       25.80      2.43 o 
  -5   2   7       22.60       24.80      1.93 o 
  -4   2   7       35.44       41.97      1.68 o 
  -3   2   7        6.48        6.19      0.69 o 
  -2   2   7       37.40       32.87      1.60 o 
  -1   2   7        1.97        0.81      0.40 o 
   0   2   7       18.22       16.92      0.81 o 
   1   2   7       31.58       33.54      1.17 o 
   2   2   7        1.57        1.61      0.52 o 
   3   2   7       24.42       21.03      1.99 o 
   4   2   7        2.26        2.10      0.68 o 
   5   2   7        2.17        0.59      0.77 o 
   6   2   7        2.76        1.21      0.90 o 
   7   2   7        0.01       -1.65      1.13 o 
 -10   3   7        8.10        6.81      2.84 o 
  -9   3   7        6.72        4.32      1.36 o 
  -8   3   7        4.42        4.51      1.39 o 
  -7   3   7        0.52       -0.33      0.83 o 
  -6   3   7        6.37        5.17      1.20 o 
  -5   3   7      265.37      273.80      9.68 o 
  -4   3   7       35.14       42.06      2.78 o 
  -3   3   7      351.80      370.05     11.99 o 
  -2   3   7        0.51        0.46      0.62 o 
  -1   3   7        6.36        6.25      0.59 o 
   0   3   7      198.76      209.28      4.74 o 
   1   3   7      132.74      141.95      3.58 o 
   2   3   7      634.80      671.50     11.74 o 
   3   3   7        3.83        2.83      0.73 o 
   4   3   7        8.53        7.25      0.88 o 
   5   3   7        0.42       -0.30      0.88 o 
   6   3   7        0.51        0.24      1.01 o 
 -10   4   7        2.85       -0.21      1.76 o 
  -9   4   7        9.89        8.71      2.92 o 
  -8   4   7        0.02        1.13      0.96 o 
  -7   4   7        0.88        0.98      1.01 o 
  -6   4   7       32.14       33.74      2.37 o 
  -5   4   7        0.57        0.32      0.72 o 
  -4   4   7       30.65       36.01      2.18 o 
  -3   4   7       24.88       20.16      1.81 o 
  -2   4   7        2.01        0.10      0.83 o 
  -1   4   7       18.52       15.03      1.29 o 
   0   4   7       20.43       21.37      3.34 o 
   1   4   7       88.12       85.54      2.99 o 
   2   4   7        0.61        1.43      0.87 o 
   3   4   7        4.25        2.65      0.98 o 
   4   4   7        1.76        1.94      1.02 o 
   5   4   7        1.14        0.25      1.29 o 
   6   4   7        0.42       -1.26      1.44 o 
 -10   5   7        1.49        0.24      1.33 o 
  -9   5   7       57.62       64.48      4.38 o 
  -8   5   7       15.81       16.38      1.60 o 
  -7   5   7       64.44       64.40      7.70 o 
  -6   5   7        0.14        0.94      0.68 o 
  -5   5   7       52.32       44.10      2.03 o 
  -4   5   7        2.12        1.91      0.54 o 
  -3   5   7       31.20       32.89      5.13 o 
  -2   5   7      114.73      116.49      4.10 o 
  -1   5   7       49.21       55.40      2.68 o 
   0   5   7       95.43      103.14      4.02 o 
   1   5   7      108.37      119.93      4.60 o 
   2   5   7       93.29      109.24      5.28 o 
   3   5   7        1.02        1.68      1.01 o 
   4   5   7       10.43       12.76      1.48 o 
   5   5   7        0.44        1.39      1.40 o 
 -10   6   7        1.39        0.01      2.04 o 
  -9   6   7        0.01        3.64      2.85 o 
  -8   6   7       54.91       60.77      6.00 o 
  -7   6   7       49.40       57.24      3.87 o 
  -6   6   7       25.40       26.98      2.78 o 
  -5   6   7       26.57       34.31      4.25 o 
  -4   6   7        9.27        6.91      2.54 o 
  -3   6   7       86.90       95.81      7.71 o 
  -2   6   7        0.02       -0.62      0.66 o 
  -1   6   7       36.13       38.46      2.77 o 
   0   6   7        4.59        1.61      0.98 o 
   1   6   7        6.28        6.72      1.24 o 
   2   6   7        1.50        3.60      1.16 o 
   3   6   7        7.09        6.06      1.25 o 
   4   6   7        1.73        0.95      1.15 o 
  -9   7   7       31.83       34.22      5.11 o 
  -8   7   7       19.31       26.57      4.39 o 
  -7   7   7        5.81        3.30      1.98 o 
  -6   7   7        0.01       -1.66      1.85 o 
  -5   7   7       39.76       39.56      4.47 o 
  -4   7   7       18.37       15.35      3.20 o 
  -3   7   7       45.78       28.13      6.75 o 
  -2   7   7        0.01        1.38      1.39 o 
  -1   7   7        3.81        1.46      0.86 o 
   0   7   7        0.15        0.11      0.90 o 
   1   7   7       10.04        6.59      1.29 o 
   2   7   7        0.26       -0.40      1.07 o 
   3   7   7        0.30       -0.78      1.21 o 
  -9   8   7        2.71        4.58      3.23 o 
  -8   8   7       16.04       14.98      2.74 o 
  -7   8   7        0.25       -1.64      1.59 o 
  -6   8   7       16.62       18.66      2.57 o 
  -5   8   7        4.90        5.40      2.57 o 
  -4   8   7        1.40        2.88      2.38 o 
  -3   8   7        1.21        0.83      1.29 o 
  -2   8   7       10.06        8.42      1.86 o 
  -1   8   7        0.98        2.47      1.46 o 
   0   8   7        2.65        1.28      0.85 o 
   1   8   7        4.69        7.46      1.35 o 
   2   8   7        0.00        0.01      1.16 o 
  -8   9   7        0.70        0.64      1.87 o 
  -7   9   7        0.03        0.24      1.77 o 
  -6   9   7        2.78        3.97      1.88 o 
  -5   9   7        1.83        3.46      2.61 o 
  -4   9   7        2.96        4.05      2.67 o 
  -3   9   7        7.58        9.79      1.98 o 
  -2   9   7        0.64        1.62      1.56 o 
  -1   9   7        0.04       -0.20      1.40 o 
   0   9   7        0.48       -0.25      1.58 o 
  -7  10   7        0.12       -1.02      1.76 o 
  -6  10   7        0.07        1.90      2.58 o 
  -5  10   7        0.15       -1.64      2.27 o 
  -4  10   7        0.09        0.12      1.50 o 
  -3  10   7        0.01       -1.16      1.38 o 
  -2  10   7        1.32        0.78      1.63 o 
   0 -12   8        0.01        0.88      2.07 o 
   1 -12   8        0.15        0.18      1.50 o 
   2 -12   8       12.79       17.61      3.72 o 
   3 -12   8       19.43       23.42      4.15 o 
   4 -12   8        3.81        4.28      2.73 o 
   5 -12   8        0.07        0.46      2.49 o 
   6 -12   8        3.16        2.92      2.77 o 
  -2 -11   8        0.50       -0.12      1.75 o 
  -1 -11   8        0.02        1.69      1.89 o 
   0 -11   8        1.56       -0.13      1.37 o 
   1 -11   8        7.85       10.79      2.56 o 
   2 -11   8       27.82       33.34      4.57 o 
   3 -11   8       32.21       32.78      4.50 o 
   4 -11   8        1.19        1.77      2.37 o 
   5 -11   8        1.24        0.75      2.28 o 
   6 -11   8        0.21        1.23      2.55 o 
   7 -11   8        4.45        2.38      3.43 o 
  -4 -10   8        8.98       11.52      1.96 o 
  -3 -10   8        4.93        2.78      2.25 o 
  -2 -10   8        2.88        3.06      2.06 o 
  -1 -10   8        0.12        0.81      1.76 o 
   0 -10   8       11.08        7.34      1.70 o 
   1 -10   8        6.60        3.34      1.58 o 
   2 -10   8        1.87        3.60      2.57 o 
   3 -10   8       74.90       77.24      6.45 o 
   4 -10   8        0.00        0.24      2.27 o 
   5 -10   8        0.01       -0.66      2.38 o 
   6 -10   8        5.49        3.89      3.11 o 
   7 -10   8        2.70        3.57      3.32 o 
   8 -10   8        0.15        3.55      3.41 o 
  -5  -9   8        6.98        7.06      1.54 o 
  -4  -9   8        4.41        6.45      2.08 o 
  -3  -9   8       15.67       17.96      4.05 o 
  -2  -9   8        9.63        6.04      2.21 o 
  -1  -9   8        2.72        1.22      1.35 o 
   0  -9   8        0.98        0.00      1.18 o 
   1  -9   8      110.29      119.85      6.03 o 
   2  -9   8      268.07      255.55     13.63 o 
   3  -9   8       29.90       28.77      4.00 o 
   4  -9   8       78.18       78.03      6.82 o 
   5  -9   8        8.42        6.56      2.90 o 
   6  -9   8       19.99       22.22      4.19 o 
   7  -9   8        9.53       12.06      3.66 o 
   8  -9   8       12.04       13.16      3.99 o 
  -6  -8   8        0.82        0.42      1.12 o 
  -5  -8   8        4.02        4.41      1.17 o 
  -4  -8   8        0.09        0.68      1.20 o 
  -3  -8   8       16.92        8.18      2.44 o 
  -2  -8   8        8.17        8.18      1.70 o 
  -1  -8   8       13.87       11.31      3.49 o 
   0  -8   8        0.55       -0.29      1.03 o 
   1  -8   8       16.86       10.43      1.51 o 
   2  -8   8       62.38       65.06      5.47 o 
   3  -8   8        4.84        3.37      2.11 o 
   4  -8   8       30.11       36.25      4.61 o 
   5  -8   8       45.43       39.42      4.97 o 
   6  -8   8        8.35        8.35      3.11 o 
   7  -8   8        0.06        0.07      2.55 o 
   8  -8   8        3.60        4.16      3.13 o 
  -6  -7   8        0.13       -0.57      1.06 o 
  -5  -7   8        0.07        0.31      1.08 o 
  -4  -7   8        0.72        0.44      0.86 o 
  -3  -7   8        1.82       -0.40      0.63 o 
  -2  -7   8       42.44       43.83      2.84 o 
  -1  -7   8       53.20       52.54      2.34 o 
   0  -7   8        6.70        4.49      1.11 o 
   1  -7   8        0.82        0.38      0.81 o 
   2  -7   8       77.68       92.14      6.35 o 
   3  -7   8       85.87       77.06      6.04 o 
   4  -7   8       91.67       88.14      6.72 o 
   5  -7   8        6.70        4.88      2.58 o 
   6  -7   8        0.44        0.24      2.22 o 
   7  -7   8       16.12       16.48      3.72 o 
   8  -7   8        0.96        1.13      2.88 o 
  -7  -6   8        2.67        1.59      1.24 o 
  -6  -6   8        7.78        6.31      1.47 o 
  -5  -6   8       17.91       15.92      2.82 o 
  -4  -6   8        8.99        7.41      1.19 o 
  -3  -6   8        1.61        1.52      0.66 o 
  -2  -6   8       10.00        7.17      0.68 o 
  -1  -6   8       22.37       28.29      1.34 o 
   0  -6   8        4.29        3.97      0.66 o 
   1  -6   8       41.08       46.52      1.55 o 
   2  -6   8       43.52       45.62      2.30 o 
   3  -6   8        9.11        3.95      1.51 o 
   4  -6   8      296.12      323.08     16.30 o 
   5  -6   8      182.71      163.13     20.79 o 
   6  -6   8       43.94       35.52      2.10 o 
   7  -6   8        0.47       -0.21      1.04 o 
   8  -6   8        0.62        0.66      2.35 o 
   9  -6   8        0.03        1.13      1.21 o 
  -8  -5   8        0.30       -1.28      1.15 o 
  -7  -5   8        0.92        0.69      1.16 o 
  -6  -5   8        0.93        0.95      1.06 o 
  -5  -5   8       17.63       19.49      1.87 o 
  -4  -5   8      114.98      126.45      5.40 o 
  -3  -5   8      118.91      120.10      3.17 o 
  -2  -5   8      143.12      164.45      3.59 o 
  -1  -5   8        0.67        0.01      0.44 o 
   0  -5   8        3.51        2.47      0.50 o 
   1  -5   8      143.50      145.87      3.72 o 
   2  -5   8       28.65       26.90      1.37 o 
   3  -5   8       93.41       85.95      2.80 o 
   4  -5   8      445.01      464.40     17.36 o 
   5  -5   8       16.27       10.58      2.57 o 
   6  -5   8        0.11        0.10      0.99 o 
   7  -5   8        1.84        0.86      1.11 o 
   8  -5   8       11.42       12.57      2.61 o 
   9  -5   8       14.14       14.29      2.05 o 
  -8  -4   8        0.54       -2.07      1.33 o 
  -7  -4   8        6.02        5.86      1.37 o 
  -6  -4   8        4.72        3.03      1.14 o 
  -5  -4   8       27.53       27.07      2.03 o 
  -4  -4   8        1.33        0.89      0.74 o 
  -3  -4   8       37.90       40.76      1.48 o 
  -2  -4   8       11.25       11.39      0.75 o 
  -1  -4   8       52.40       57.69      1.68 o 
   0  -4   8       31.03       31.35      1.10 o 
   1  -4   8        5.25        4.35      0.53 o 
   2  -4   8      303.70      287.65      6.13 o 
   4  -4   8        2.06        2.15      0.93 o 
   5  -4   8       87.85       73.06      4.76 o 
   6  -4   8        0.25       -0.65      0.97 o 
   7  -4   8        1.38        1.59      1.70 o 
   8  -4   8        1.85        2.63      1.46 o 
  -9  -3   8        0.63       -0.61      1.62 o 
  -8  -3   8        0.07       -1.79      0.98 o 
  -7  -3   8        9.87        8.31      1.68 o 
  -6  -3   8       10.69       12.27      1.32 o 
  -5  -3   8       14.54       11.55      1.17 o 
  -4  -3   8       98.07      119.32      3.59 o 
  -3  -3   8        0.69        0.36      0.45 o 
  -2  -3   8        6.24        5.11      0.53 o 
  -1  -3   8      103.49      104.62      2.47 o 
   0  -3   8        0.00       -0.09      0.43 o 
   1  -3   8        2.06        3.12      0.51 o 
   2  -3   8       80.74       81.56      2.23 o 
   3  -3   8      224.12      217.20      5.43 o 
   4  -3   8        0.09       -1.12      0.63 o 
   5  -3   8        1.29        1.39      1.06 o 
   6  -3   8        1.86       -0.02      1.11 o 
   7  -3   8        0.63       -0.49      1.14 o 
   8  -3   8        0.01       -1.62      1.30 o 
  -9  -2   8        0.08       -2.22      1.36 o 
  -8  -2   8        9.92        6.56      1.53 o 
  -7  -2   8        0.25        0.52      0.99 o 
  -6  -2   8      403.96      469.72     11.41 o 
  -5  -2   8        0.89        0.93      0.76 o 
  -4  -2   8       47.28       58.23      3.21 o 
  -3  -2   8       78.01       78.00      1.91 o 
  -2  -2   8       28.29       36.99      1.40 o 
  -1  -2   8      207.79      244.34      4.64 o 
   0  -2   8       49.61       56.96      1.73 o 
   1  -2   8       69.59       79.06      2.11 o 
   2  -2   8       23.59       18.41      0.95 o 
   3  -2   8        8.88        9.13      0.74 o 
   4  -2   8        0.39        0.69      0.65 o 
   5  -2   8        1.84        1.37      0.80 o 
   6  -2   8        0.98        0.03      0.87 o 
   7  -2   8        5.66        2.98      1.14 o 
   8  -2   8        1.32        0.89      1.19 o 
  -9  -1   8       22.27       26.25      3.04 o 
  -8  -1   8        7.84        9.01      1.63 o 
  -7  -1   8      190.98      229.03     10.17 o 
  -6  -1   8       17.51       12.14      1.28 o 
  -5  -1   8        6.17        4.54      0.93 o 
  -4  -1   8      107.89      119.22      3.56 o 
  -3  -1   8      104.39      140.92      3.40 o 
  -2  -1   8       61.33       98.33      2.87 o 
  -1  -1   8      641.92      962.50     16.01 o 
   0  -1   8      798.33     1100.80     21.49 o 
   1  -1   8       27.07       18.45      1.33 o 
   2  -1   8        6.32        6.02      0.64 o 
   3  -1   8      132.43      135.52      3.05 o 
   4  -1   8        6.08        5.04      0.76 o 
   5  -1   8        1.65        1.64      0.85 o 
   6  -1   8        9.30        8.51      1.16 o 
   7  -1   8        0.20       -0.66      0.93 o 
   8  -1   8        0.05       -1.02      1.13 o 
 -10   0   8        0.53       -0.24      1.55 o 
  -9   0   8        0.30        0.28      1.42 o 
  -8   0   8        0.39        1.76      1.29 o 
  -7   0   8        6.72        5.70      1.64 o 
  -6   0   8        0.45        0.80      0.83 o 
  -5   0   8       10.05        7.28      1.13 o 
  -4   0   8      193.91      204.47      6.57 o 
  -3   0   8       53.65       56.46      2.28 o 
  -2   0   8       59.19       56.34      1.39 o 
  -1   0   8        0.23       -0.53      0.35 o 
   0   0   8       19.56       27.22      1.25 o 
   1   0   8       14.85       16.79      1.63 o 
   2   0   8        0.24       -0.18      0.38 o 
   3   0   8       40.79       42.69      1.53 o 
   4   0   8       74.08       76.43      2.22 o 
   5   0   8        4.55        2.17      0.81 o 
   6   0   8        2.23        1.39      0.94 o 
   7   0   8        0.99        1.44      0.99 o 
 -10   1   8        5.40        3.54      2.00 o 
  -9   1   8        0.39        0.00      1.31 o 
  -8   1   8       14.76       16.73      2.21 o 
  -7   1   8        5.15        1.81      1.17 o 
  -6   1   8        4.27        3.42      1.11 o 
  -5   1   8       13.14       13.48      1.29 o 
  -4   1   8       54.20       54.23      2.33 o 
  -3   1   8      429.59      478.59     10.70 o 
  -2   1   8       91.26      104.18      3.33 o 
  -1   1   8        5.05        4.51      0.49 o 
   0   1   8       64.43       62.70      1.66 o 
   1   1   8       59.07       61.27      1.63 o 
   2   1   8       29.26       28.66      1.22 o 
   3   1   8       37.75       36.71      1.49 o 
   4   1   8       10.40       10.40      0.98 o 
   5   1   8        0.90        0.92      0.77 o 
   6   1   8        0.55       -0.29      0.93 o 
   7   1   8        1.20        0.83      1.08 o 
 -10   2   8        0.00       -0.60      1.79 o 
  -9   2   8        0.20        0.30      1.89 o 
  -8   2   8       14.73       14.68      2.27 o 
  -7   2   8        0.01       -1.40      0.94 o 
  -6   2   8       19.38       23.93      2.12 o 
  -5   2   8       28.57       32.35      2.34 o 
  -4   2   8       13.12       11.11      1.00 o 
  -3   2   8       45.32       48.31      2.12 o 
  -2   2   8      149.81      146.75      4.40 o 
  -1   2   8       15.43       13.89      0.73 o 
   0   2   8       14.85       14.79      0.72 o 
   1   2   8        0.21       -0.45      0.46 o 
   2   2   8      176.86      178.97      3.71 o 
   3   2   8       13.05       12.00      1.01 o 
   4   2   8        3.29        3.78      0.84 o 
   5   2   8        0.68        0.61      0.83 o 
   6   2   8        0.89        0.71      1.05 o 
 -10   3   8        0.01       -2.54      1.27 o 
  -9   3   8        0.91       -0.57      1.29 o 
  -8   3   8        9.38        6.81      1.36 o 
  -7   3   8      110.16      118.81      6.63 o 
  -6   3   8       18.05       18.68      4.40 o 
  -5   3   8      663.76      685.71     17.70 o 
  -4   3   8       23.25       19.63      2.05 o 
  -3   3   8      309.36      327.73     15.86 o 
  -2   3   8       56.52       53.60      2.87 o 
  -1   3   8       46.79       48.54      1.79 o 
   0   3   8      663.14      631.35     12.97 o 
   1   3   8       30.17       29.04      3.73 o 
   2   3   8       35.40       30.75      1.56 o 
   3   3   8       32.33       35.84      1.61 o 
   4   3   8        1.26        2.23      0.86 o 
   5   3   8        0.06       -0.60      0.89 o 
   6   3   8        1.44        1.06      1.47 o 
 -10   4   8        0.01       -0.69      2.00 o 
  -9   4   8        0.67       -0.21      1.10 o 
  -8   4   8        0.52        0.29      0.97 o 
  -7   4   8       20.01       16.90      2.63 o 
  -6   4   8       12.43       11.20      1.31 o 
  -5   4   8       22.33       19.44      1.82 o 
  -4   4   8       70.52       55.38      3.42 o 
  -3   4   8        2.21        1.62      1.09 o 
  -2   4   8      161.70       57.84      3.74 o 
  -1   4   8       52.46       46.00      2.48 o 
   0   4   8       54.61       61.41      2.98 o 
   1   4   8        0.09       -0.76      0.74 o 
   2   4   8        1.85        1.70      0.89 o 
   3   4   8       24.43       23.73      2.80 o 
   4   4   8        4.18        5.26      1.46 o 
   5   4   8        0.21       -0.35      1.34 o 
 -10   5   8        5.29        3.11      2.00 o 
  -9   5   8        2.10        1.95      0.99 o 
  -8   5   8        1.00        1.16      1.68 o 
  -7   5   8        1.06        1.61      0.88 o 
  -6   5   8        7.82        9.63      1.11 o 
  -5   5   8       43.21       38.03      1.99 o 
  -4   5   8        5.28        7.09      1.14 o 
  -3   5   8       47.21       40.20      2.41 o 
  -2   5   8        3.11        1.27      0.87 o 
  -1   5   8       11.97       11.85      1.64 o 
   0   5   8        4.89        3.48      1.06 o 
   1   5   8       42.11       46.69      2.31 o 
   2   5   8       30.45       36.39      2.21 o 
   3   5   8       10.56       10.93      1.83 o 
   4   5   8        4.07        2.13      1.45 o 
 -10   6   8        9.34       12.27      4.36 o 
  -9   6   8       34.22       48.16      5.67 o 
  -8   6   8        5.11        8.04      3.20 o 
  -7   6   8        3.80        4.39      2.94 o 
  -6   6   8        1.87        0.14      1.56 o 
  -5   6   8        0.56        0.44      2.04 o 
  -4   6   8       25.29       23.91      3.62 o 
  -3   6   8       13.02       11.66      1.30 o 
  -2   6   8        0.24       -1.45      0.72 o 
  -1   6   8       20.16       20.96      2.23 o 
   0   6   8        4.76        5.49      1.20 o 
   1   6   8        0.85        0.89      1.05 o 
   2   6   8        2.83        2.46      1.04 o 
   3   6   8        0.02       -0.12      1.04 o 
  -9   7   8        4.86        6.42      3.35 o 
  -8   7   8        0.04       -1.17      1.76 o 
  -7   7   8        6.15        6.19      2.02 o 
  -6   7   8        0.01        0.55      1.56 o 
  -5   7   8       53.57       44.62      5.02 o 
  -4   7   8        0.01       -2.85      2.03 o 
  -3   7   8       27.80       24.11      3.90 o 
  -2   7   8        0.14        0.15      0.66 o 
  -1   7   8        1.06       -0.11      0.97 o 
   0   7   8        0.49       -1.04      0.92 o 
   1   7   8        5.38        4.46      1.27 o 
   2   7   8        1.12        2.07      1.27 o 
  -8   8   8        4.69        8.61      2.94 o 
  -7   8   8        1.74        2.96      1.88 o 
  -6   8   8        1.15        2.64      1.73 o 
  -5   8   8        0.03       -0.81      2.12 o 
  -4   8   8        4.91        5.44      2.63 o 
  -3   8   8        2.69        2.63      1.57 o 
  -2   8   8        0.21        0.04      1.38 o 
  -1   8   8        0.56       -1.16      1.38 o 
   0   8   8        0.92       -0.59      0.90 o 
   1   8   8        1.77        1.94      1.17 o 
  -7   9   8        1.26        4.27      3.51 o 
  -6   9   8        0.63        1.82      1.79 o 
  -5   9   8        6.26        6.50      2.85 o 
  -4   9   8        0.02        0.36      2.53 o 
  -3   9   8        1.00        0.92      1.88 o 
  -2   9   8        1.05        1.44      1.60 o 
  -1   9   8        2.06        2.10      1.68 o 
  -5  10   8        0.79        1.35      2.77 o 
  -4  10   8        6.90        6.26      3.23 o 
   0 -12   9        0.34       -1.48      1.53 o 
   1 -12   9        0.49        1.33      2.55 o 
   2 -12   9        0.78        3.53      2.66 o 
   3 -12   9        0.17        1.94      2.58 o 
   4 -12   9        0.09        0.23      2.42 o 
   5 -12   9        0.17       -1.74      2.37 o 
  -2 -11   9        2.55        3.17      2.23 o 
  -1 -11   9        0.18        0.63      1.74 o 
   0 -11   9        5.48        4.05      2.39 o 
   1 -11   9        1.86        0.54      2.42 o 
   2 -11   9        3.96        1.39      2.46 o 
   3 -11   9        1.09       -0.79      2.18 o 
   4 -11   9        8.76        4.57      2.78 o 
   5 -11   9        2.27        2.78      2.54 o 
   6 -11   9        0.78        1.15      2.95 o 
  -3 -10   9       11.79        9.28      2.91 o 
  -2 -10   9        0.40        1.27      1.91 o 
  -1 -10   9        0.00       -1.06      1.26 o 
   0 -10   9       17.03       14.79      2.08 o 
   1 -10   9        0.76       -1.61      1.96 o 
   2 -10   9        1.21        3.31      2.38 o 
   3 -10   9        0.90        1.56      2.36 o 
   4 -10   9        4.64        2.01      2.54 o 
   5 -10   9       17.31       16.98      3.94 o 
   6 -10   9        8.84        5.57      3.32 o 
   7 -10   9        1.07        4.99      3.27 o 
  -4  -9   9        1.50        0.97      1.09 o 
  -3  -9   9       19.84       20.92      3.83 o 
  -2  -9   9        2.27        1.19      1.72 o 
  -1  -9   9        0.03       -0.90      1.22 o 
   0  -9   9       43.15       50.31      3.98 o 
   1  -9   9       34.32       46.98      3.80 o 
   2  -9   9       30.04       18.10      3.38 o 
   3  -9   9       16.74       15.31      3.22 o 
   4  -9   9        0.36        0.32      2.29 o 
   5  -9   9        0.63        3.81      2.65 o 
   6  -9   9        2.88        4.68      2.95 o 
   7  -9   9       11.07       15.34      4.16 o 
   8  -9   9        6.32        8.58      4.00 o 
  -5  -8   9        0.06       -0.59      1.43 o 
  -4  -8   9        1.27       -0.62      0.98 o 
  -3  -8   9        4.02        2.14      1.24 o 
  -2  -8   9       23.69       25.66      1.65 o 
  -1  -8   9       16.52       11.44      1.21 o 
   0  -8   9        1.25        2.11      1.19 o 
   1  -8   9       32.33       25.71      7.48 o 
   2  -8   9       13.14       10.48      2.60 o 
   3  -8   9       55.66       59.52      5.79 o 
   4  -8   9       66.85       73.52      6.63 o 
   5  -8   9        3.94        8.71      2.97 o 
   6  -8   9        0.22        0.32      2.37 o 
   7  -8   9        8.01       10.68      3.54 o 
   8  -8   9        0.16       -1.81      2.69 o 
  -6  -7   9        3.17        3.30      1.28 o 
  -5  -7   9        3.93        2.81      1.23 o 
  -4  -7   9        5.49        3.43      1.92 o 
  -3  -7   9       51.68       51.20      2.74 o 
  -2  -7   9        2.28        1.26      0.79 o 
  -1  -7   9       56.93       54.86      2.48 o 
   0  -7   9      154.60      166.64      6.56 o 
   1  -7   9        6.97        4.15      1.10 o 
   2  -7   9       31.46       49.89      5.05 o 
   3  -7   9       22.14       13.96      2.93 o 
   4  -7   9       35.61       30.91      4.08 o 
   5  -7   9       11.67       11.43      2.99 o 
   6  -7   9        1.47       -0.01      2.28 o 
   7  -7   9        0.42        0.59      2.52 o 
   8  -7   9        2.66        2.05      2.90 o 
  -7  -6   9        1.85        0.83      1.22 o 
  -6  -6   9        0.99       -0.20      1.09 o 
  -5  -6   9        0.05       -1.69      0.84 o 
  -4  -6   9        0.15       -0.69      0.86 o 
  -3  -6   9        1.87        0.61      0.73 o 
  -2  -6   9        6.02        4.02      0.73 o 
  -1  -6   9       59.16       77.06      2.33 o 
   0  -6   9       44.67       43.77      2.13 o 
   1  -6   9        0.20        0.49      0.54 o 
   2  -6   9        0.22       -0.52      1.02 o 
   3  -6   9      734.21      731.88     28.14 o 
   4  -6   9       20.68       23.64      1.83 o 
   5  -6   9       59.61       52.11      3.05 o 
   6  -6   9        0.39       -0.40      1.27 o 
   7  -6   9        0.00       -1.02      1.00 o 
   8  -6   9       11.59       12.62      1.69 o 
  -8  -5   9        0.33       -0.23      1.26 o 
  -7  -5   9        2.67        1.75      1.36 o 
  -6  -5   9        3.44        4.52      1.26 o 
  -5  -5   9       88.68       98.72      7.73 o 
  -4  -5   9        0.34        0.71      0.86 o 
  -3  -5   9       73.95       82.67      2.51 o 
  -2  -5   9        8.36        8.49      0.82 o 
  -1  -5   9        0.04       -0.17      0.38 o 
   0  -5   9       51.15       49.78      2.05 o 
   1  -5   9       12.02        6.81      1.02 o 
   2  -5   9      484.13      466.77     12.22 o 
   3  -5   9        4.78        5.04      1.10 o 
   4  -5   9       50.39       49.52      7.38 o 
   5  -5   9        9.31        8.33      1.44 o 
   6  -5   9        0.01       -0.51      1.01 o 
   7  -5   9        2.97        3.67      1.30 o 
   8  -5   9        0.62        0.99      1.68 o 
  -8  -4   9        0.41       -2.27      1.14 o 
  -7  -4   9        0.80       -1.13      1.13 o 
  -6  -4   9        0.06       -1.59      0.99 o 
  -5  -4   9       40.32       44.91      2.76 o 
  -4  -4   9       56.61       59.54      2.43 o 
  -3  -4   9       10.97        9.11      0.71 o 
  -2  -4   9        0.69        0.62      0.43 o 
  -1  -4   9       50.63       62.20      1.95 o 
   0  -4   9       11.06       12.71      1.19 o 
   1  -4   9        6.19        6.39      0.71 o 
   2  -4   9        4.55        4.20      0.97 o 
   3  -4   9        3.90        2.43      0.80 o 
   4  -4   9        7.36        4.95      1.59 o 
   5  -4   9        1.16        0.66      1.00 o 
   6  -4   9        3.29        5.22      1.36 o 
   7  -4   9        0.84        0.11      1.12 o 
   8  -4   9        6.01        3.52      1.54 o 
  -9  -3   9        0.14       -2.44      1.82 o 
  -8  -3   9        0.00       -1.29      1.04 o 
  -7  -3   9        0.23       -1.75      0.88 o 
  -6  -3   9       19.09       16.11      1.51 o 
  -5  -3   9        4.53        4.71      1.02 o 
  -4  -3   9        9.35        9.08      1.02 o 
  -3  -3   9       52.97       63.35      1.75 o 
  -2  -3   9      105.63      123.25      3.77 o 
  -1  -3   9        7.78        5.24      0.60 o 
   0  -3   9      153.21      158.07      3.46 o 
   1  -3   9        0.04       -0.37      0.47 o 
   2  -3   9       63.02       61.10      1.96 o 
   3  -3   9        2.88        2.71      0.76 o 
   4  -3   9       42.01       37.62      1.86 o 
   5  -3   9       20.57       18.37      1.45 o 
   6  -3   9        0.07        0.26      0.93 o 
   7  -3   9        0.47       -0.33      1.02 o 
   8  -3   9        3.27        4.86      1.35 o 
  -9  -2   9        0.69        1.72      1.58 o 
  -8  -2   9       56.74       65.55      3.85 o 
  -7  -2   9        3.25        2.82      1.13 o 
  -6  -2   9      108.91      130.36      4.97 o 
  -5  -2   9       89.29      110.90      3.61 o 
  -4  -2   9       15.63       11.72      1.13 o 
  -3  -2   9        1.55        2.75      0.54 o 
  -2  -2   9      129.31      162.60      3.59 o 
  -1  -2   9      136.55      197.31      3.81 o 
   0  -2   9        0.49        0.58      0.47 o 
   1  -2   9      209.26      261.87      5.32 o 
   2  -2   9       41.76       35.80      1.30 o 
   3  -2   9        4.94        3.84      0.65 o 
   4  -2   9       20.30       16.44      1.35 o 
   5  -2   9      104.62       99.51      3.35 o 
   6  -2   9        1.74        2.34      1.10 o 
   7  -2   9        0.15       -0.47      1.38 o 
   8  -2   9        3.44        2.87      1.34 o 
  -9  -1   9        5.34        5.40      1.39 o 
  -8  -1   9       10.40       11.34      1.80 o 
  -7  -1   9        0.01        1.32      1.28 o 
  -6  -1   9        1.98        0.50      0.94 o 
  -5  -1   9       62.51       74.08      2.86 o 
  -4  -1   9       23.42       19.29      1.32 o 
  -3  -1   9       44.70       56.34      1.88 o 
  -2  -1   9      451.26      654.78     13.25 o 
  -1  -1   9      307.18      427.17      8.28 o 
   0  -1   9       68.68       90.10      2.56 o 
   1  -1   9      114.79      112.03      2.62 o 
   2  -1   9       19.99       24.90      1.17 o 
   3  -1   9       37.53       40.36      1.52 o 
   4  -1   9       48.84       48.77      1.76 o 
   5  -1   9        0.65        0.10      0.81 o 
   6  -1   9        2.06        1.90      1.11 o 
   7  -1   9        9.64        7.08      2.03 o 
  -9   0   9        0.76       -1.68      1.40 o 
  -8   0   9       18.67       14.91      1.86 o 
  -7   0   9        4.75        5.82      1.43 o 
  -6   0   9       84.89      105.98      3.61 o 
  -5   0   9       27.11       30.54      1.97 o 
  -4   0   9      155.53      196.15      5.27 o 
  -3   0   9      394.46      432.45      8.67 o 
  -2   0   9       51.91       62.61      1.54 o 
  -1   0   9       43.15       71.27      1.83 o 
   0   0   9        0.01        0.13      0.31 o 
   1   0   9       18.23       17.24      1.13 o 
   2   0   9       47.87       45.98      1.91 o 
   3   0   9        5.66        4.35      0.77 o 
   4   0   9        5.14        3.34      0.80 o 
   5   0   9        2.25        1.37      0.91 o 
   6   0   9        0.47        0.84      1.15 o 
   7   0   9        5.09        5.08      1.34 o 
 -10   1   9        4.25        3.65      2.33 o 
  -9   1   9        7.58        5.28      2.23 o 
  -8   1   9        0.00       -0.82      1.27 o 
  -7   1   9       27.26       26.19      3.23 o 
  -6   1   9        1.60        0.07      1.01 o 
  -5   1   9       22.84       25.92      1.78 o 
  -4   1   9      167.81      183.83      4.73 o 
  -3   1   9       88.46      110.23      3.65 o 
  -2   1   9        4.01        6.06      0.57 o 
  -1   1   9      114.79      150.89      4.99 o 
   0   1   9       22.82       23.57      1.10 o 
   1   1   9        2.35        3.44      0.61 o 
   2   1   9       82.80       88.91      2.25 o 
   3   1   9       57.96       57.27      1.96 o 
   4   1   9        2.29        1.76      0.77 o 
   5   1   9        2.29        2.76      0.93 o 
   6   1   9        0.03       -0.29      1.00 o 
 -10   2   9        0.03       -1.92      1.45 o 
  -9   2   9        0.24       -0.98      1.52 o 
  -8   2   9        0.08       -0.24      1.86 o 
  -7   2   9        1.87        0.04      1.86 o 
  -6   2   9       77.37       89.39      9.86 o 
  -5   2   9        0.55        0.54      0.98 o 
  -4   2   9       19.69       18.07      1.49 o 
  -3   2   9       26.40       22.88      1.58 o 
  -2   2   9       32.50       33.30      1.85 o 
  -1   2   9        1.55        0.83      0.43 o 
   0   2   9        1.23        1.27      0.54 o 
   1   2   9      184.74      181.97      3.73 o 
   2   2   9        9.19        7.02      0.87 o 
   3   2   9       17.92       17.30      1.15 o 
   4   2   9        1.16       -0.37      0.75 o 
   5   2   9        1.91        1.99      1.02 o 
   6   2   9        2.38        2.68      1.15 o 
 -10   3   9        0.12        0.08      1.64 o 
  -9   3   9        2.73        0.71      1.23 o 
  -8   3   9        4.75        4.95      1.40 o 
  -7   3   9       83.95       85.71      6.95 o 
  -6   3   9        1.34        1.58      1.08 o 
  -5   3   9       31.01       31.05      1.95 o 
  -4   3   9       16.09       15.58      1.44 o 
  -3   3   9        7.35        7.14      1.31 o 
  -2   3   9       27.80       32.30      2.41 o 
  -1   3   9      163.71      161.03     11.47 o 
   0   3   9      505.65      513.38     12.26 o 
   1   3   9        4.36        4.18      1.21 o 
   2   3   9        8.19        7.69      1.10 o 
   3   3   9        1.30        1.28      0.80 o 
   4   3   9        0.04       -2.00      1.13 o 
   5   3   9        0.50        0.30      1.35 o 
 -10   4   9        4.24        3.12      2.00 o 
  -9   4   9        0.57        1.59      1.20 o 
  -8   4   9       10.27       11.70      1.75 o 
  -7   4   9       10.86       14.37      4.43 o 
  -6   4   9       28.67       23.01      1.80 o 
  -5   4   9       20.90       21.56      1.70 o 
  -4   4   9       32.76       28.59      2.14 o 
  -3   4   9       41.00       35.89      3.06 o 
  -2   4   9        0.14       -0.49      0.88 o 
  -1   4   9        0.07       -0.53      0.86 o 
   0   4   9       17.29       14.01      2.37 o 
   1   4   9        5.35        4.32      0.94 o 
   2   4   9        2.26        2.18      0.96 o 
   3   4   9        3.78        3.11      1.33 o 
   4   4   9        0.00       -0.09      1.29 o 
  -9   5   9        9.87       11.22      2.00 o 
  -8   5   9        2.14        2.65      1.11 o 
  -7   5   9       18.96       18.30      2.02 o 
  -6   5   9        0.81        0.05      0.82 o 
  -5   5   9       35.16       33.65      2.00 o 
  -4   5   9        5.31        5.15      1.54 o 
  -3   5   9       77.82       86.17      3.92 o 
  -2   5   9        3.21        2.00      1.14 o 
  -1   5   9        9.96        6.60      2.00 o 
   0   5   9        0.50       -0.62      0.94 o 
   1   5   9       10.11        7.68      1.39 o 
   2   5   9        0.03       -1.25      0.86 o 
   3   5   9        0.42       -1.72      1.24 o 
   4   5   9        0.08       -0.37      1.41 o 
  -9   6   9       18.66       20.03      4.25 o 
  -8   6   9        0.27        5.22      3.01 o 
  -7   6   9        2.99        3.09      1.95 o 
  -6   6   9       55.25       58.42      3.97 o 
  -5   6   9        3.86        3.03      2.35 o 
  -4   6   9       35.26       30.32      2.00 o 
  -3   6   9       24.10       20.32      1.92 o 
  -2   6   9       39.18       35.03      2.26 o 
  -1   6   9        0.88       -0.35      0.88 o 
   0   6   9        0.01       -1.80      0.90 o 
   1   6   9        0.37        0.05      1.08 o 
   2   6   9        4.54        3.43      1.30 o 
   3   6   9        0.95        1.91      1.80 o 
  -9   7   9        5.23        7.38      3.79 o 
  -8   7   9        1.01        1.39      2.00 o 
  -7   7   9        0.32        1.80      1.71 o 
  -6   7   9        0.00       -0.04      1.59 o 
  -5   7   9        0.28       -1.49      2.13 o 
  -4   7   9       11.94        9.03      3.01 o 
  -3   7   9        0.05        0.40      2.28 o 
  -2   7   9        0.47        1.10      0.91 o 
  -1   7   9        3.44        3.00      1.07 o 
   0   7   9       13.86       15.50      2.06 o 
   1   7   9        0.08        1.60      1.19 o 
  -8   8   9        0.04       -1.37      1.84 o 
  -7   8   9        0.00        1.08      1.84 o 
  -6   8   9        6.72        9.78      2.30 o 
  -5   8   9        0.34        2.47      2.53 o 
  -4   8   9        4.37        3.35      2.73 o 
  -3   8   9        0.00        1.04      2.58 o 
  -2   8   9        0.25        1.18      1.60 o 
  -1   8   9        1.42        1.33      1.65 o 
   0   8   9        0.32        0.69      1.02 o 
  -6   9   9        0.74        0.19      1.77 o 
  -5   9   9        5.03        7.35      3.10 o 
  -4   9   9        0.23       -0.57      2.69 o 
  -3   9   9        0.22        2.88      2.91 o 
  -2   9   9        1.34        0.02      1.67 o 
   0 -12  10        0.09       -1.15      2.53 o 
   1 -12  10        3.76        2.31      2.68 o 
   2 -12  10        0.68        3.71      2.79 o 
   3 -12  10        3.04        4.10      2.81 o 
   4 -12  10        0.74        1.81      2.60 o 
  -2 -11  10        0.21        1.47      2.02 o 
  -1 -11  10        1.76        2.36      1.96 o 
   0 -11  10        3.44        3.37      2.59 o 
   1 -11  10        1.78        3.61      2.67 o 
   2 -11  10       18.34       18.54      3.64 o 
   3 -11  10       14.74       14.29      3.48 o 
   4 -11  10        0.28        0.76      2.19 o 
   5 -11  10        5.88        7.74      3.37 o 
   6 -11  10        3.73        3.54      3.41 o 
  -3 -10  10        0.13       -0.50      1.96 o 
  -2 -10  10        2.54        0.32      1.87 o 
  -1 -10  10        0.01       -0.77      1.32 o 
   0 -10  10       20.21       14.17      4.49 o 
   1 -10  10       75.76       83.05      6.80 o 
   2 -10  10       14.43        9.65      2.98 o 
   3 -10  10        0.42        1.54      2.31 o 
   4 -10  10       22.63       22.01      4.15 o 
   5 -10  10        5.84        4.71      3.01 o 
   6 -10  10       26.60       41.87      5.88 o 
   7 -10  10       21.21       26.74      5.15 o 
  -4  -9  10        0.00        0.31      1.05 o 
  -3  -9  10        0.03        0.95      0.91 o 
  -2  -9  10        4.36        2.53      0.85 o 
  -1  -9  10        1.45        0.49      1.71 o 
   0  -9  10      160.34      188.03      8.40 o 
   1  -9  10       60.90       58.23      5.64 o 
   2  -9  10        0.05       -0.72      1.93 o 
   3  -9  10       67.71       66.90      6.04 o 
   4  -9  10        0.13       -0.05      2.25 o 
   5  -9  10        0.13       -0.49      2.49 o 
   6  -9  10        0.71        1.61      2.88 o 
   7  -9  10        3.90        2.91      3.32 o 
  -5  -8  10        0.04       -0.15      1.16 o 
  -4  -8  10        8.01        6.67      1.78 o 
  -3  -8  10        1.81        3.72      1.07 o 
  -2  -8  10        0.00       -1.06      0.70 o 
  -1  -8  10       10.52       10.81      1.12 o 
   0  -8  10       62.69       58.46      5.18 o 
   1  -8  10       79.87       84.93      6.72 o 
   2  -8  10       11.81        7.53      2.46 o 
   3  -8  10       55.00       53.18      5.47 o 
   4  -8  10        9.51        7.60      2.82 o 
   5  -8  10        0.08        0.12      2.23 o 
   6  -8  10        3.84        2.50      2.74 o 
   7  -8  10        0.92        4.79      3.14 o 
  -6  -7  10        1.34        0.09      1.28 o 
  -5  -7  10        6.92        4.84      3.01 o 
  -4  -7  10        8.02        6.19      1.39 o 
  -3  -7  10       23.19       27.12      2.00 o 
  -2  -7  10       52.51       51.59      2.42 o 
  -1  -7  10       27.80       23.86      4.16 o 
   0  -7  10       37.28       38.58      2.04 o 
   1  -7  10        0.78        2.98      1.94 o 
   2  -7  10       10.29       10.05      2.76 o 
   3  -7  10        0.29        1.28      2.07 o 
   4  -7  10       18.17       10.97      2.86 o 
   5  -7  10        4.54        3.76      2.45 o 
   6  -7  10        4.01        3.67      2.69 o 
   7  -7  10        2.09        3.21      2.79 o 
   8  -7  10        0.01        4.65      3.41 o 
  -7  -6  10        0.56       -0.58      1.35 o 
  -6  -6  10        0.07       -0.48      1.25 o 
  -5  -6  10       21.63       18.98      2.25 o 
  -4  -6  10        1.88        0.16      1.05 o 
  -3  -6  10       95.71      103.16      4.86 o 
  -2  -6  10        8.53        8.78      0.91 o 
  -1  -6  10      201.51      185.10      4.82 o 
   0  -6  10       16.59       13.49      1.07 o 
   1  -6  10       33.10       39.65      6.99 o 
   2  -6  10      443.08      457.41     14.63 o 
   3  -6  10      539.02      558.53     17.58 o 
   4  -6  10       71.42       72.39      3.45 o 
   5  -6  10        1.28        1.56      1.04 o 
   6  -6  10        4.62        6.08      1.38 o 
   7  -6  10        7.92        7.44      1.50 o 
   8  -6  10        6.80        6.41      1.46 o 
  -7  -5  10        1.03        0.17      1.16 o 
  -6  -5  10        1.45       -0.22      1.09 o 
  -5  -5  10       26.05       22.64      4.89 o 
  -4  -5  10        0.87        0.75      1.09 o 
  -3  -5  10       11.56       12.81      1.06 o 
  -2  -5  10        0.01       -0.38      0.59 o 
  -1  -5  10        4.48        4.61      0.72 o 
   0  -5  10      204.01      204.70      5.57 o 
   1  -5  10      264.90      250.80     18.62 o 
   2  -5  10      857.37      826.66     27.35 o 
   3  -5  10        0.69       -1.15      1.06 o 
   4  -5  10       36.53       32.73      2.72 o 
   5  -5  10        3.27        2.94      1.23 o 
   6  -5  10        1.24        1.55      1.16 o 
   7  -5  10        7.78        8.61      1.72 o 
   8  -5  10        0.09       -1.08      1.25 o 
  -8  -4  10        1.44       -0.21      1.30 o 
  -7  -4  10        0.16       -0.54      1.08 o 
  -6  -4  10        0.01       -1.18      1.04 o 
  -5  -4  10        9.97        7.47      1.32 o 
  -4  -4  10        4.37        4.30      1.08 o 
  -3  -4  10        3.00        1.23      0.59 o 
  -2  -4  10        0.85        0.48      0.51 o 
  -1  -4  10       45.03       43.63      1.58 o 
   0  -4  10        0.02       -0.13      0.52 o 
   1  -4  10      150.24      158.90      4.33 o 
   2  -4  10      525.84      534.84     12.52 o 
   3  -4  10        0.12       -1.36      0.68 o 
   4  -4  10        6.78        6.83      1.26 o 
   5  -4  10        4.71        4.46      1.31 o 
   6  -4  10        4.47        3.77      1.05 o 
   7  -4  10        0.10       -0.61      0.96 o 
  -8  -3  10        0.33       -0.41      1.11 o 
  -7  -3  10        6.08        5.48      1.23 o 
  -6  -3  10        6.47        6.14      1.17 o 
  -5  -3  10        2.39        0.90      0.91 o 
  -4  -3  10        9.34        6.62      1.01 o 
  -3  -3  10        3.98        3.53      0.61 o 
  -2  -3  10        0.39        1.18      0.55 o 
  -1  -3  10        0.41        0.28      0.48 o 
   0  -3  10       15.38       13.99      1.01 o 
   1  -3  10      239.25      234.07      5.26 o 
   2  -3  10      121.10      124.88      3.67 o 
   3  -3  10        0.42        0.55      0.74 o 
   4  -3  10        4.89        3.27      0.95 o 
   5  -3  10        3.04        2.83      1.01 o 
   6  -3  10        2.56        1.04      1.02 o 
   7  -3  10        1.55       -1.02      1.05 o 
  -9  -2  10        2.27        1.32      1.55 o 
  -8  -2  10      103.68      134.96      7.03 o 
  -7  -2  10       26.82       25.83      4.09 o 
  -6  -2  10       14.57       14.22      1.66 o 
  -5  -2  10       80.42       83.62      3.30 o 
  -4  -2  10        6.64        7.42      1.17 o 
  -3  -2  10      578.40      671.22     11.81 o 
  -2  -2  10       17.48       28.93      1.76 o 
  -1  -2  10      474.87      639.54     12.17 o 
   0  -2  10       38.78       56.10      1.82 o 
   1  -2  10        8.42        6.72      0.81 o 
   2  -2  10        0.02       -1.08      0.59 o 
   3  -2  10        7.21        6.71      1.00 o 
   4  -2  10        5.18        4.68      1.03 o 
   5  -2  10       19.73       15.71      1.72 o 
   6  -2  10        0.30        0.37      1.12 o 
   7  -2  10        0.29       -0.26      1.10 o 
  -9  -1  10        6.49        4.48      1.69 o 
  -8  -1  10        3.85        4.01      2.24 o 
  -7  -1  10        2.10        3.14      1.40 o 
  -6  -1  10       80.97       92.01      3.39 o 
  -5  -1  10        0.27       -1.04      0.85 o 
  -4  -1  10       86.49       91.71      3.20 o 
  -3  -1  10       37.07       46.87      2.04 o 
  -2  -1  10        0.23        0.61      0.30 o 
  -1  -1  10       11.64       14.85      1.39 o 
   0  -1  10      172.08      195.13      4.28 o 
   1  -1  10       14.94       15.30      0.92 o 
   2  -1  10        0.68        0.86      0.60 o 
   3  -1  10      158.60      149.90      3.86 o 
   4  -1  10       20.77       19.70      1.58 o 
   5  -1  10       24.61       24.59      2.86 o 
   6  -1  10        0.10        0.29      1.05 o 
   7  -1  10        0.07       -0.15      1.17 o 
  -9   0  10        8.27        5.84      2.46 o 
  -8   0  10        1.17       -0.51      1.33 o 
  -7   0  10        0.12       -0.89      1.19 o 
  -6   0  10        8.92        6.90      1.61 o 
  -5   0  10        0.27        0.88      0.84 o 
  -4   0  10       28.47       31.03      2.05 o 
  -3   0  10        0.03        0.96      0.65 o 
  -2   0  10        1.73        2.81      0.50 o 
  -1   0  10       19.43       26.90      1.64 o 
   0   0  10        6.77        7.16      0.78 o 
   1   0  10       19.50       20.16      1.56 o 
   2   0  10       37.60       37.18      1.55 o 
   3   0  10       45.07       42.08      1.73 o 
   4   0  10        9.37        8.16      0.98 o 
   5   0  10        2.60        2.35      1.10 o 
   6   0  10        0.04        0.30      1.07 o 
  -9   1  10        2.54        1.20      1.44 o 
  -8   1  10        4.21        4.27      2.29 o 
  -7   1  10        0.02       -1.59      1.09 o 
  -6   1  10        0.61       -0.43      1.10 o 
  -5   1  10       80.25       84.30      3.62 o 
  -4   1  10        2.50        1.86      0.78 o 
  -3   1  10       28.82       34.28      1.70 o 
  -2   1  10        3.00        5.04      0.66 o 
  -1   1  10        2.56        2.66      0.54 o 
   0   1  10       59.98       60.47      1.77 o 
   1   1  10       77.59       77.35      2.17 o 
   2   1  10        0.00       -0.88      0.65 o 
   3   1  10       37.95       41.64      1.76 o 
   4   1  10        3.46        3.12      0.88 o 
   5   1  10        0.08       -0.19      0.85 o 
   6   1  10        0.01        0.34      1.14 o 
  -9   2  10        0.03       -1.14      1.06 o 
  -8   2  10       11.12        8.74      1.57 o 
  -7   2  10        0.73        0.59      1.10 o 
  -6   2  10      121.36      132.00      5.48 o 
  -5   2  10        0.01       -1.70      0.90 o 
  -4   2  10        5.16        9.55      1.27 o 
  -3   2  10       11.84       10.24      1.53 o 
  -2   2  10       17.90       16.88      1.50 o 
  -1   2  10      154.79      152.67      4.59 o 
   0   2  10       15.74       15.47      1.88 o 
   1   2  10      244.91      261.13      5.35 o 
   2   2  10        2.50        2.49      0.81 o 
   3   2  10        8.15        9.76      1.11 o 
   4   2  10        2.79        2.51      0.99 o 
   5   2  10        1.22        1.02      1.04 o 
  -9   3  10       13.49       10.95      3.16 o 
  -8   3  10        3.38        2.72      1.49 o 
  -7   3  10       48.10       46.71      5.08 o 
  -6   3  10       70.31       72.79      6.22 o 
  -5   3  10        3.35        2.05      1.02 o 
  -4   3  10       24.55       20.02      1.69 o 
  -3   3  10      184.68      206.03      7.51 o 
  -2   3  10      396.17      387.72     27.91 o 
  -1   3  10       82.05       80.86      4.15 o 
   0   3  10       83.83       77.57      3.99 o 
   1   3  10        1.64       -0.08      0.78 o 
   2   3  10        5.81        5.08      1.04 o 
   3   3  10        7.65        7.82      1.51 o 
   4   3  10        6.64        5.08      2.04 o 
   5   3  10        3.70        6.50      1.67 o 
  -9   4  10        0.16        1.12      1.12 o 
  -8   4  10        1.32        1.37      1.27 o 
  -7   4  10        0.07        0.50      1.17 o 
  -6   4  10        5.27        2.94      1.46 o 
  -5   4  10       80.54       76.70      3.19 o 
  -4   4  10        0.12        0.38      1.05 o 
  -3   4  10        5.52        5.64      1.62 o 
  -2   4  10        3.01        1.65      1.64 o 
  -1   4  10       18.40       14.34      1.93 o 
   0   4  10        0.00       -0.85      1.18 o 
   1   4  10       17.02       21.49      2.42 o 
   2   4  10        6.45        3.78      1.05 o 
   3   4  10        1.46        1.41      1.75 o 
   4   4  10        0.18       -1.38      1.32 o 
  -9   5  10        0.43        1.30      1.09 o 
  -8   5  10        5.63        6.53      3.30 o 
  -7   5  10        5.11        6.14      1.18 o 
  -6   5  10        0.51        0.50      0.90 o 
  -5   5  10        0.06       -1.14      0.83 o 
  -4   5  10        9.17        9.93      1.50 o 
  -3   5  10        8.80       11.00      1.61 o 
  -2   5  10       10.90        8.99      1.59 o 
  -1   5  10        0.00       -0.47      1.15 o 
   0   5  10        6.27        6.23      1.44 o 
   1   5  10        0.13        0.60      1.08 o 
   2   5  10        0.44       -0.78      1.09 o 
   3   5  10        0.71        0.43      1.66 o 
  -9   6  10        0.81        3.30      3.00 o 
  -8   6  10        3.45        5.28      2.95 o 
  -7   6  10        0.01        0.40      1.72 o 
  -6   6  10       14.35       12.64      2.31 o 
  -5   6  10        0.14       -0.20      0.80 o 
  -4   6  10        3.52        4.86      2.53 o 
  -3   6  10        0.14        0.69      1.04 o 
  -2   6  10        7.67        8.03      1.49 o 
  -1   6  10        3.59        2.73      1.11 o 
   0   6  10        5.42        7.59      1.36 o 
   1   6  10        0.03        1.23      1.16 o 
   2   6  10        0.01        1.18      1.62 o 
  -8   7  10        3.10        3.25      3.68 o 
  -7   7  10        0.47        1.90      1.76 o 
  -6   7  10        0.30        0.24      1.61 o 
  -5   7  10        2.85        8.74      3.03 o 
  -4   7  10        5.80        8.14      2.85 o 
  -3   7  10        3.27        4.31      1.47 o 
  -2   7  10        2.36        1.75      1.13 o 
  -1   7  10        0.96        0.51      1.05 o 
   0   7  10        3.35        4.91      1.41 o 
   1   7  10        1.02        2.08      1.32 o 
  -7   8  10        1.04        1.17      2.36 o 
  -6   8  10       13.24       16.57      2.74 o 
  -5   8  10        0.04        0.90      2.70 o 
  -4   8  10       11.83       13.52      3.68 o 
  -3   8  10        0.43       -0.77      2.59 o 
  -2   8  10        2.71        0.23      1.74 o 
  -1   8  10        0.57        0.92      0.93 o 
   2 -12  11        0.02       -0.58      2.25 o 
   3 -12  11        1.91        1.31      2.67 o 
  -1 -11  11        0.02        0.40      1.52 o 
   0 -11  11        0.02       -2.53      2.16 o 
   1 -11  11        0.20        4.11      2.64 o 
   2 -11  11        1.60       -1.26      2.18 o 
   3 -11  11        0.19       -0.05      2.31 o 
   4 -11  11       15.37       11.98      3.44 o 
   5 -11  11        4.32        4.41      3.17 o 
  -3 -10  11        5.25        4.46      2.42 o 
  -2 -10  11        0.68        2.11      1.94 o 
  -1 -10  11        8.56        4.39      1.77 o 
   0 -10  11        0.46       -0.50      2.32 o 
   1 -10  11       16.11       12.48      3.21 o 
   2 -10  11       12.70       12.42      3.08 o 
   3 -10  11        7.53        6.87      2.76 o 
   4 -10  11        2.77        2.96      2.63 o 
   5 -10  11       25.51       23.44      4.45 o 
   6 -10  11       21.90       28.82      5.27 o 
  -4  -9  11        5.77        4.18      2.02 o 
  -3  -9  11        6.01        6.87      1.56 o 
  -2  -9  11       10.84       10.51      1.41 o 
  -1  -9  11        0.68       -0.28      1.27 o 
   0  -9  11        3.06        4.64      2.55 o 
   1  -9  11       22.99       23.79      3.86 o 
   2  -9  11        4.64        4.27      2.42 o 
   3  -9  11        6.36        4.94      2.46 o 
   4  -9  11        3.38        1.90      2.43 o 
   5  -9  11       10.25       13.41      3.74 o 
   6  -9  11        7.94       12.04      3.70 o 
  -5  -8  11        1.50        1.97      1.28 o 
  -4  -8  11        0.86        0.54      1.06 o 
  -3  -8  11        9.78        8.40      1.50 o 
  -2  -8  11       37.10       37.47      2.26 o 
  -1  -8  11        3.23        2.52      0.87 o 
   0  -8  11       33.16       32.43      5.12 o 
   1  -8  11        6.97        7.21      2.61 o 
   2  -8  11       99.12       95.37      7.07 o 
   3  -8  11        7.12       10.30      3.03 o 
   4  -8  11        2.67        0.23      2.12 o 
   5  -8  11       28.91       27.69      4.32 o 
   6  -8  11       14.69       13.06      3.68 o 
   7  -8  11        0.85       -1.31      2.64 o 
  -6  -7  11        3.44        1.99      1.85 o 
  -5  -7  11        5.20        4.62      1.45 o 
  -4  -7  11        6.72        3.89      2.81 o 
  -3  -7  11        6.83        6.38      1.01 o 
  -2  -7  11        8.42        7.72      0.93 o 
  -1  -7  11       72.11       71.33      3.05 o 
   0  -7  11        0.04        0.19      0.86 o 
   1  -7  11       41.68       43.25      4.91 o 
   2  -7  11       12.80       10.23      1.36 o 
   3  -7  11       47.63       44.08      3.22 o 
   4  -7  11        6.79        5.27      2.60 o 
   5  -7  11        8.02        4.41      2.77 o 
   6  -7  11       36.88       45.68      5.78 o 
   7  -7  11        0.09        1.86      2.67 o 
  -7  -6  11        0.00        1.84      1.97 o 
  -6  -6  11        0.32       -0.76      1.22 o 
  -5  -6  11       23.56       20.11      2.21 o 
  -4  -6  11       21.87       17.03      1.96 o 
  -3  -6  11       15.22       14.44      1.17 o 
  -2  -6  11       10.54       11.05      1.03 o 
  -1  -6  11        3.47        1.52      0.72 o 
   0  -6  11        3.47        1.77      1.00 o 
   1  -6  11      764.10      769.77     23.82 o 
   2  -6  11       38.39       41.40      3.09 o 
   3  -6  11       36.99       39.10      2.88 o 
   4  -6  11        3.33        1.76      1.05 o 
   5  -6  11        4.95        4.58      1.25 o 
   6  -6  11        4.38        4.59      1.31 o 
   7  -6  11        0.67        1.43      1.14 o 
  -7  -5  11        0.06       -1.00      1.25 o 
  -6  -5  11        0.58        0.60      1.31 o 
  -5  -5  11        8.67        7.67      1.54 o 
  -4  -5  11        3.44        1.41      1.22 o 
  -3  -5  11        0.10       -0.30      0.72 o 
  -2  -5  11       11.37       17.66      1.32 o 
  -1  -5  11        0.67        0.95      0.69 o 
   0  -5  11      169.89      184.30      4.53 o 
   1  -5  11        0.84        1.41      0.84 o 
   2  -5  11        1.52        0.83      1.38 o 
   3  -5  11        6.30        5.76      0.99 o 
   4  -5  11        2.43        2.78      0.92 o 
   5  -5  11        0.69        0.21      0.89 o 
   6  -5  11        0.42        1.29      0.99 o 
   7  -5  11        8.97        7.62      1.39 o 
  -8  -4  11        1.19        1.96      1.44 o 
  -7  -4  11        4.21        2.27      1.30 o 
  -6  -4  11        5.52        4.48      1.33 o 
  -5  -4  11        2.29        3.04      1.35 o 
  -4  -4  11        0.95       -0.48      1.12 o 
  -3  -4  11        0.34       -0.14      0.70 o 
  -2  -4  11        0.32        0.27      0.67 o 
  -1  -4  11       40.53       34.69      1.70 o 
   0  -4  11      100.10      118.13      3.43 o 
   1  -4  11       10.18        6.32      1.01 o 
   2  -4  11       14.91       16.44      1.33 o 
   3  -4  11        5.90        5.75      1.04 o 
   4  -4  11        3.31        2.09      0.93 o 
   5  -4  11        2.25        3.44      1.01 o 
   6  -4  11        0.69       -0.38      0.97 o 
   7  -4  11        0.16        0.58      1.41 o 
  -8  -3  11        1.69        0.87      1.62 o 
  -7  -3  11       22.85       20.22      1.97 o 
  -6  -3  11       24.41       22.15      2.00 o 
  -5  -3  11       82.07       94.13      3.83 o 
  -4  -3  11        1.76        0.82      1.00 o 
  -3  -3  11      103.66      102.32      2.75 o 
  -2  -3  11        4.15        2.48      0.67 o 
  -1  -3  11      117.44      127.59      3.10 o 
   0  -3  11       12.43       12.44      1.16 o 
   1  -3  11      199.36      210.06      5.56 o 
   2  -3  11        6.84        7.55      1.08 o 
   3  -3  11       50.78       53.75      2.32 o 
   4  -3  11       81.90       73.96      2.81 o 
   5  -3  11        7.45        9.42      1.30 o 
   6  -3  11        3.31        1.69      1.08 o 
   7  -3  11        0.22        0.09      1.14 o 
  -8  -2  11        3.52        1.47      1.51 o 
  -7  -2  11        1.76        1.89      1.14 o 
  -6  -2  11       40.62       43.97      2.46 o 
  -5  -2  11       17.95       16.93      1.48 o 
  -4  -2  11      305.25      379.05      9.39 o 
  -3  -2  11       29.83       43.65      2.14 o 
  -2  -2  11      315.51      387.42      7.75 o 
  -1  -2  11       23.82       30.37      1.63 o 
   0  -2  11      197.48      252.01      5.32 o 
   1  -2  11       31.71       34.58      1.67 o 
   2  -2  11       37.83       41.49      1.83 o 
   3  -2  11       40.90       33.08      2.18 o 
   4  -2  11        7.57       10.25      1.32 o 
   5  -2  11        5.63        4.19      1.15 o 
   6  -2  11        0.00       -0.70      1.03 o 
  -9  -1  11        6.47        3.85      2.56 o 
  -8  -1  11        0.05       -3.47      2.19 o 
  -7  -1  11       23.22       21.70      4.75 o 
  -6  -1  11       14.15       18.58      1.84 o 
  -5  -1  11       16.41       15.53      1.44 o 
  -4  -1  11      228.11      272.93      7.09 o 
  -3  -1  11        0.74        0.90      0.61 o 
  -2  -1  11      185.21      212.44      3.87 o 
  -1  -1  11        4.33        2.81      0.61 o 
   0  -1  11       61.51       66.08      2.16 o 
   1  -1  11        1.30        1.80      0.87 o 
   2  -1  11      130.75      124.64      3.57 o 
   3  -1  11        4.43        4.09      0.93 o 
   4  -1  11        3.81        3.51      1.08 o 
   5  -1  11        4.69        4.26      1.72 o 
   6  -1  11        1.90        2.07      1.18 o 
  -9   0  11        1.82        0.20      1.66 o 
  -8   0  11        0.39       -2.24      1.79 o 
  -7   0  11        0.07       -1.05      1.18 o 
  -6   0  11       10.83        9.16      2.15 o 
  -5   0  11        9.83        9.32      1.18 o 
  -4   0  11       45.67       55.01      2.64 o 
  -3   0  11       84.93      100.16      3.06 o 
  -2   0  11        0.04        0.54      0.53 o 
  -1   0  11       29.13       32.81      1.86 o 
   0   0  11       23.12       18.16      1.04 o 
   1   0  11        5.48        4.78      0.74 o 
   2   0  11       40.58       37.61      1.80 o 
   3   0  11       10.67       10.66      1.23 o 
   4   0  11        3.43        2.29      1.06 o 
   5   0  11        0.01       -1.08      1.04 o 
   6   0  11        1.69        1.07      1.25 o 
  -9   1  11        0.07       -1.15      1.92 o 
  -8   1  11        0.12       -0.70      1.31 o 
  -7   1  11        8.28        6.82      1.54 o 
  -6   1  11       20.15       20.29      2.45 o 
  -5   1  11       11.40       11.13      1.46 o 
  -4   1  11       18.76       19.11      1.66 o 
  -3   1  11        4.62        2.99      0.81 o 
  -2   1  11        1.58        0.29      0.78 o 
  -1   1  11        0.19       -1.15      0.58 o 
   0   1  11        5.30        6.29      0.75 o 
   1   1  11       20.38       19.22      1.13 o 
   2   1  11        7.33        4.67      0.84 o 
   3   1  11       22.89       25.20      2.44 o 
   4   1  11        0.41        0.06      0.90 o 
   5   1  11        0.19       -1.62      1.03 o 
  -9   2  11        0.21       -1.58      1.76 o 
  -8   2  11       26.72       23.88      4.07 o 
  -7   2  11        8.94        8.52      2.11 o 
  -6   2  11        2.28        1.17      1.33 o 
  -5   2  11      110.05      111.86      5.03 o 
  -4   2  11       68.72       54.76      3.35 o 
  -3   2  11       16.52       17.21      4.31 o 
  -2   2  11        0.47       -0.49      2.82 o 
  -1   2  11      335.18      361.46     12.27 o 
   0   2  11       13.98       12.18      1.13 o 
   1   2  11       29.32       29.06      1.52 o 
   2   2  11        5.11        4.81      1.26 o 
   3   2  11        0.05        0.98      0.90 o 
   4   2  11        2.82        4.08      1.29 o 
   5   2  11        0.46        0.46      1.17 o 
  -9   3  11        2.14        0.87      1.07 o 
  -8   3  11        1.99        0.86      1.17 o 
  -7   3  11        6.87        9.14      1.90 o 
  -6   3  11       12.80       15.26      1.94 o 
  -5   3  11       13.45        9.29      1.36 o 
  -4   3  11       12.05       13.60      1.62 o 
  -3   3  11      215.42      195.99      7.34 o 
  -2   3  11      136.06      146.72      5.99 o 
  -1   3  11       26.22       23.66      4.73 o 
   0   3  11        3.30        3.11      1.42 o 
   1   3  11       21.09       23.41      2.53 o 
   2   3  11        6.23        4.04      1.32 o 
   3   3  11        3.34        2.71      1.32 o 
   4   3  11        6.40        6.73      2.05 o 
  -9   4  11        2.35        3.22      1.34 o 
  -8   4  11        1.17        2.01      1.36 o 
  -7   4  11        3.96        6.62      2.36 o 
  -6   4  11       44.06       47.18      2.88 o 
  -5   4  11        1.72        1.15      1.05 o 
  -4   4  11       37.56       42.63      3.35 o 
  -3   4  11        9.00        3.87      1.33 o 
  -2   4  11        0.03        0.53      1.15 o 
  -1   4  11        9.18       10.76      1.85 o 
   0   4  11        0.99        0.93      1.40 o 
   1   4  11        4.44        6.22      1.39 o 
   2   4  11        2.12        3.21      1.67 o 
   3   4  11        0.02        1.36      1.74 o 
  -9   5  11        0.00        0.14      1.21 o 
  -8   5  11        0.93       -0.24      2.09 o 
  -7   5  11        0.10       -0.30      1.04 o 
  -6   5  11        3.48        5.32      1.19 o 
  -5   5  11        0.79       -0.20      0.98 o 
  -4   5  11        0.11       -0.90      1.04 o 
  -3   5  11       50.89       46.62      2.93 o 
  -2   5  11        2.99        2.28      1.34 o 
  -1   5  11        0.50        2.02      1.35 o 
   0   5  11        7.19        6.56      1.90 o 
   1   5  11        1.46        1.56      1.20 o 
   2   5  11        0.02       -0.82      2.02 o 
  -8   6  11        2.57        2.70      2.65 o 
  -7   6  11        0.10        0.05      1.70 o 
  -6   6  11        6.27        8.81      2.16 o 
  -5   6  11        4.10        3.73      1.40 o 
  -4   6  11        5.96        3.00      1.18 o 
  -3   6  11       13.46       14.92      1.81 o 
  -2   6  11        5.41        3.13      1.38 o 
  -1   6  11        0.03       -0.41      1.29 o 
   0   6  11        0.50       -0.13      1.13 o 
   1   6  11        7.06        8.29      1.62 o 
  -7   7  11       12.44       15.92      5.03 o 
  -6   7  11        8.31       11.38      2.44 o 
  -5   7  11       22.07       29.44      4.64 o 
  -4   7  11        1.21        1.61      2.75 o 
  -3   7  11        4.05        5.36      1.22 o 
  -2   7  11        9.51       11.59      2.41 o 
  -1   7  11        3.51        3.99      1.54 o 
  -5   8  11        1.76       -0.13      2.81 o 
  -4   8  11        9.77        7.00      3.39 o 
  -3   8  11        1.44        0.93      2.89 o 
  -1 -11  12        1.51        0.12      2.59 o 
   0 -11  12        3.53        4.09      2.77 o 
   1 -11  12        5.08        2.65      2.61 o 
   2 -11  12        1.16       -1.65      2.10 o 
   3 -11  12        3.42        2.72      2.45 o 
   4 -11  12        0.24       -0.94      2.34 o 
  -2 -10  12        0.25        0.05      1.87 o 
  -1 -10  12       11.98       10.83      3.21 o 
   0 -10  12        0.78        2.23      2.51 o 
   1 -10  12        6.98        6.60      2.69 o 
   2 -10  12        1.00        1.12      2.46 o 
   3 -10  12       13.96       11.68      3.21 o 
   4 -10  12        3.09        6.18      2.98 o 
   5 -10  12       14.77       15.03      3.91 o 
  -4  -9  12        1.09        2.30      1.48 o 
  -3  -9  12        0.20        1.17      1.03 o 
  -2  -9  12        1.01        0.29      0.81 o 
  -1  -9  12        9.83        6.05      2.66 o 
   0  -9  12       36.98       46.09      5.37 o 
   1  -9  12        3.60        4.59      2.52 o 
   2  -9  12       18.72       10.47      2.98 o 
   3  -9  12        4.68        8.08      2.87 o 
   4  -9  12        2.99        0.89      2.49 o 
   5  -9  12       14.53       22.46      4.32 o 
   6  -9  12        3.75        2.09      2.91 o 
  -5  -8  12        0.77        0.91      1.27 o 
  -4  -8  12        2.33        2.70      1.61 o 
  -3  -8  12        3.75        2.26      0.90 o 
  -2  -8  12        1.85        1.06      0.88 o 
  -1  -8  12        0.83       -0.46      0.77 o 
   0  -8  12       10.68       10.70      1.29 o 
   1  -8  12       29.31       25.90      2.12 o 
   2  -8  12       20.85       19.27      3.62 o 
   3  -8  12       12.28       11.08      3.16 o 
   4  -8  12       66.43       78.50      6.94 o 
   5  -8  12        1.89       -0.25      2.32 o 
   6  -8  12        0.15       -1.51      2.49 o 
  -5  -7  12        2.91        3.42      1.42 o 
  -4  -7  12        1.61        0.52      1.15 o 
  -3  -7  12        3.01        3.05      0.87 o 
  -2  -7  12        3.87        0.80      0.76 o 
  -1  -7  12       25.27       18.82      1.42 o 
   0  -7  12        4.69        6.84      1.36 o 
   1  -7  12        4.78        3.32      1.06 o 
   2  -7  12       13.63       10.43      1.65 o 
   3  -7  12       23.27       20.63      1.84 o 
   4  -7  12       17.63       18.73      1.76 o 
   5  -7  12        0.40       -1.17      1.00 o 
   6  -7  12        0.19       -0.23      0.92 o 
  -6  -6  12        2.93        0.87      1.48 o 
  -5  -6  12        9.79        4.70      2.23 o 
  -4  -6  12        6.35        4.56      1.12 o 
  -3  -6  12       13.20        9.25      1.33 o 
  -2  -6  12        8.92        5.60      0.94 o 
  -1  -6  12      213.90      235.43      5.64 o 
   0  -6  12       43.57       50.15      2.38 o 
   1  -6  12      461.24      480.26     11.48 o 
   2  -6  12       56.01       62.84      3.35 o 
   3  -6  12        0.64       -0.11      1.10 o 
   4  -6  12        0.92       -0.22      1.09 o 
   5  -6  12        1.70        2.82      1.33 o 
   6  -6  12       21.34       20.96      4.72 o 
  -7  -5  12        0.21        0.38      1.49 o 
  -6  -5  12        0.11       -1.44      1.25 o 
  -5  -5  12        1.05        0.72      1.61 o 
  -4  -5  12        0.33        0.16      0.85 o 
  -3  -5  12        7.49       10.42      1.07 o 
  -2  -5  12      104.72      106.87      3.19 o 
  -1  -5  12        0.65       -0.23      0.74 o 
   0  -5  12      181.41      181.45      4.97 o 
   1  -5  12      135.99      146.20      4.57 o 
   2  -5  12       17.51       20.61      1.63 o 
   3  -5  12        0.52       -0.53      0.84 o 
   4  -5  12        0.67        0.88      0.90 o 
   5  -5  12       20.23       20.30      1.63 o 
   6  -5  12        0.43       -0.45      1.00 o 
  -7  -4  12        0.01        1.07      1.47 o 
  -6  -4  12        0.67       -0.81      1.62 o 
  -5  -4  12        6.98        4.30      1.45 o 
  -4  -4  12        0.06        0.22      1.19 o 
  -3  -4  12      114.75      140.73      3.86 o 
  -2  -4  12        2.73        1.32      0.79 o 
  -1  -4  12       88.38       93.68      3.12 o 
   0  -4  12      170.56      178.61      4.96 o 
   1  -4  12      171.47      183.61      5.07 o 
   2  -4  12       63.83       69.14      2.73 o 
   3  -4  12       29.47       28.81      1.84 o 
   4  -4  12        0.79        2.37      1.03 o 
   5  -4  12        0.03        0.29      0.98 o 
   6  -4  12        2.18        1.97      1.11 o 
  -8  -3  12        1.11       -1.54      1.34 o 
  -7  -3  12        4.60        1.39      1.23 o 
  -6  -3  12       13.81       12.04      1.59 o 
  -5  -3  12        0.44       -0.32      0.97 o 
  -4  -3  12       98.78       95.65      4.01 o 
  -3  -3  12       26.72       32.58      1.75 o 
  -2  -3  12      282.96      319.93      6.62 o 
  -1  -3  12      155.94      169.91      3.95 o 
   0  -3  12       29.31       35.22      1.99 o 
   1  -3  12        4.70        6.94      1.13 o 
   2  -3  12       52.75       52.80      2.40 o 
   3  -3  12       23.72       23.07      1.67 o 
   4  -3  12       18.86       16.99      1.55 o 
   5  -3  12        9.92        9.81      1.40 o 
   6  -3  12        0.01        1.16      1.12 o 
  -8  -2  12        1.16       -0.84      1.39 o 
  -7  -2  12        1.07       -1.80      1.29 o 
  -6  -2  12        8.29        6.34      1.26 o 
  -5  -2  12        6.92        5.68      1.14 o 
  -4  -2  12        0.03       -0.18      0.96 o 
  -3  -2  12        3.63        6.10      0.89 o 
  -2  -2  12       46.39       59.00      2.03 o 
  -1  -2  12      151.41      178.57      4.10 o 
   0  -2  12      324.65      368.74      8.03 o 
   1  -2  12      108.82      120.01      3.62 o 
   2  -2  12      173.22      178.61      5.02 o 
   3  -2  12       25.74       23.38      1.67 o 
   4  -2  12       26.76       26.26      1.82 o 
   5  -2  12        0.11       -0.43      1.01 o 
   6  -2  12        0.12        1.27      1.19 o 
  -8  -1  12        1.00       -0.45      1.42 o 
  -7  -1  12        1.05       -1.52      1.94 o 
  -6  -1  12        1.11        0.68      1.21 o 
  -5  -1  12        8.41        5.61      1.14 o 
  -4  -1  12        6.19        4.24      1.12 o 
  -3  -1  12       24.51       35.27      1.85 o 
  -2  -1  12       10.77       13.01      2.00 o 
  -1  -1  12       16.04       20.77      1.28 o 
   0  -1  12       41.62       46.12      1.99 o 
   1  -1  12        3.91        2.30      0.81 o 
   2  -1  12       23.34       22.68      1.44 o 
   3  -1  12        1.15        0.21      0.88 o 
   4  -1  12        0.33       -0.80      0.98 o 
   5  -1  12        0.01       -0.46      1.00 o 
  -9   0  12        0.00       -1.54      1.47 o 
  -8   0  12        1.65       -1.19      1.34 o 
  -7   0  12        0.20       -1.56      1.47 o 
  -6   0  12        8.49        7.92      2.06 o 
  -5   0  12        7.93        7.91      1.57 o 
  -4   0  12        0.02        0.54      0.83 o 
  -3   0  12       12.10       14.45      1.25 o 
  -2   0  12       13.39       16.80      1.00 o 
  -1   0  12        8.60        8.06      1.05 o 
   0   0  12       52.82       62.49      2.18 o 
   1   0  12       19.96       18.51      1.28 o 
   2   0  12       71.13       70.90      2.82 o 
   3   0  12        0.57        0.36      0.83 o 
   4   0  12        0.68        1.08      1.04 o 
   5   0  12        0.36        1.06      1.18 o 
  -9   1  12        1.42       -0.73      1.44 o 
  -8   1  12        1.04       -0.70      1.45 o 
  -7   1  12       16.31       13.85      2.25 o 
  -6   1  12        0.14        1.12      1.15 o 
  -5   1  12        1.46        2.25      1.14 o 
  -4   1  12        0.25       -0.15      1.10 o 
  -3   1  12        0.44        0.88      1.30 o 
  -2   1  12        0.42        0.43      0.88 o 
  -1   1  12       33.92       38.20      1.67 o 
   0   1  12        0.31       -0.08      0.71 o 
   1   1  12       14.27       13.24      1.11 o 
   2   1  12       37.85       43.98      2.46 o 
   3   1  12        2.92        1.57      0.90 o 
   4   1  12        0.07       -0.82      0.94 o 
  -9   2  12        0.09       -1.71      2.22 o 
  -8   2  12       10.59        7.85      2.17 o 
  -7   2  12        0.02       -0.38      1.22 o 
  -6   2  12        1.00        0.73      1.34 o 
  -5   2  12       32.85       33.58      2.25 o 
  -4   2  12       30.46       36.39      2.33 o 
  -3   2  12      310.69      340.52     11.95 o 
  -2   2  12       72.89       71.97      3.94 o 
  -1   2  12      238.51      239.30      8.83 o 
   0   2  12       21.04       19.27      1.47 o 
   1   2  12       26.80       32.20      1.76 o 
   2   2  12        6.29        7.88      1.53 o 
   3   2  12        3.89        5.34      1.17 o 
   4   2  12        6.88        8.29      2.29 o 
  -9   3  12        3.92        2.08      1.36 o 
  -8   3  12        0.75        2.44      1.83 o 
  -7   3  12        0.23        0.09      1.30 o 
  -6   3  12        3.24        1.86      1.31 o 
  -5   3  12       14.49       14.55      1.62 o 
  -4   3  12       29.62       32.77      2.21 o 
  -3   3  12        5.38        4.07      1.45 o 
  -2   3  12        9.73        7.30      1.64 o 
  -1   3  12        7.03        5.27      1.73 o 
   0   3  12       14.90       14.17      2.14 o 
   1   3  12       32.61       34.33      3.02 o 
   2   3  12        0.93        1.27      1.59 o 
   3   3  12        0.86       -0.61      1.63 o 
  -8   4  12        0.32        1.93      1.19 o 
  -7   4  12       18.79       20.87      3.93 o 
  -6   4  12        1.44        0.90      1.48 o 
  -5   4  12        9.60       11.86      1.56 o 
  -4   4  12        1.57        2.22      1.35 o 
  -3   4  12       24.25       24.37      3.31 o 
  -2   4  12        4.22        5.67      1.61 o 
  -1   4  12        0.97        2.10      1.43 o 
   0   4  12       12.46       13.27      2.18 o 
   1   4  12        0.18       -1.48      1.42 o 
   2   4  12        0.72       -1.17      1.58 o 
  -8   5  12        0.34        0.85      2.03 o 
  -7   5  12        0.00       -0.56      1.31 o 
  -6   5  12        0.00       -0.75      1.07 o 
  -5   5  12        6.93        5.85      1.28 o 
  -4   5  12        6.71        5.92      1.53 o 
  -3   5  12        0.15       -0.93      1.14 o 
  -2   5  12        0.12        0.70      1.29 o 
  -1   5  12        0.10       -0.06      1.36 o 
   0   5  12        0.06       -1.24      1.43 o 
   1   5  12        4.15        5.64      1.94 o 
  -7   6  12        6.67        5.81      2.18 o 
  -6   6  12        0.11       -0.51      0.91 o 
  -5   6  12        3.45        2.61      1.35 o 
  -4   6  12       16.71       17.50      3.25 o 
  -3   6  12        2.11        2.02      1.42 o 
  -2   6  12        0.05        0.40      1.31 o 
  -1   6  12       15.91       22.78      2.50 o 
   0   6  12        0.50        0.32      1.66 o 
  -6   7  12        0.12        0.24      1.80 o 
  -5   7  12        2.65        3.99      2.93 o 
  -4   7  12        0.03        1.67      2.73 o 
  -3   7  12        5.44        4.33      1.50 o 
  -2   7  12        0.17        0.37      1.26 o 
   1 -11  13        1.50        3.25      2.80 o 
   2 -11  13        0.02        1.01      2.63 o 
  -2 -10  13        0.03       -2.98      2.50 o 
  -1 -10  13        4.77        4.64      2.97 o 
   0 -10  13        0.84       -0.33      2.40 o 
   1 -10  13        0.68       -0.41      2.21 o 
   2 -10  13        1.26        0.62      2.38 o 
   3 -10  13        2.55        5.01      2.81 o 
   4 -10  13        1.72        2.98      2.71 o 
  -3  -9  13        1.32        0.60      1.02 o 
  -2  -9  13        1.20        1.61      1.68 o 
  -1  -9  13        0.07        4.25      2.53 o 
   0  -9  13        1.34       -1.53      2.12 o 
   1  -9  13        1.81        3.11      2.32 o 
   2  -9  13        1.65        1.82      2.40 o 
   3  -9  13       27.75       29.88      4.53 o 
   4  -9  13       19.09       20.39      4.15 o 
   5  -9  13        4.51        2.35      2.93 o 
  -4  -8  13        1.88        1.52      1.20 o 
  -3  -8  13        0.03       -0.46      0.82 o 
  -2  -8  13        2.03        1.30      0.97 o 
  -1  -8  13        1.71        3.49      1.14 o 
   0  -8  13        5.23        6.59      1.25 o 
   1  -8  13        5.20        3.98      0.97 o 
   2  -8  13       25.06       21.07      3.56 o 
   3  -8  13        0.00        0.83      2.29 o 
   4  -8  13       37.17       31.42      4.78 o 
   5  -8  13       29.13       23.02      4.26 o 
  -5  -7  13        8.64        6.36      1.63 o 
  -4  -7  13        0.06       -1.43      1.46 o 
  -3  -7  13        2.72        1.21      0.87 o 
  -2  -7  13        0.67       -0.67      0.76 o 
  -1  -7  13        0.94        0.82      0.90 o 
   0  -7  13       18.99       14.97      1.76 o 
   1  -7  13        9.05       10.94      1.74 o 
   2  -7  13        6.58        4.38      1.28 o 
   3  -7  13        0.16       -0.55      0.98 o 
   4  -7  13       22.72       21.62      1.98 o 
   5  -7  13        1.16        2.63      1.13 o 
   6  -7  13        2.52        2.89      1.20 o 
  -6  -6  13       15.38       13.57      2.99 o 
  -5  -6  13        1.45       -0.02      1.27 o 
  -4  -6  13        0.84        0.57      0.98 o 
  -3  -6  13       13.79       13.87      1.40 o 
  -2  -6  13        0.91        0.33      0.82 o 
  -1  -6  13      322.18      349.50     11.25 o 
   0  -6  13       66.98       71.04      2.80 o 
   1  -6  13       82.61       82.70      3.00 o 
   2  -6  13       11.23       10.31      1.26 o 
   3  -6  13        0.49        1.42      0.92 o 
   4  -6  13        2.54        2.71      1.02 o 
   5  -6  13        7.25        9.36      1.73 o 
   6  -6  13       23.09       21.61      1.73 o 
  -6  -5  13        4.43        4.43      2.69 o 
  -5  -5  13        3.22        1.79      1.37 o 
  -4  -5  13        0.39       -0.65      0.84 o 
  -3  -5  13        6.49        6.64      0.98 o 
  -2  -5  13       11.75       15.04      1.39 o 
  -1  -5  13       23.00       21.66      1.61 o 
   0  -5  13        2.28        1.51      0.92 o 
   1  -5  13        3.30        3.31      1.68 o 
   2  -5  13        0.00       -0.19      1.01 o 
   3  -5  13        2.65        2.91      1.01 o 
   4  -5  13       10.76       10.21      1.34 o 
   5  -5  13       31.70       32.76      2.52 o 
   6  -5  13        2.34        2.92      1.21 o 
  -7  -4  13        2.83        0.39      1.49 o 
  -6  -4  13        0.17       -1.37      1.27 o 
  -5  -4  13        0.84        0.37      1.28 o 
  -4  -4  13        6.08        3.55      1.38 o 
  -3  -4  13       21.29       22.20      2.19 o 
  -2  -4  13        0.25       -0.42      0.79 o 
  -1  -4  13        4.51        6.39      1.13 o 
   0  -4  13      141.58      166.12      4.79 o 
   1  -4  13       69.21       68.08      2.78 o 
   2  -4  13       21.23       22.90      1.72 o 
   3  -4  13       40.88       40.22      2.90 o 
   4  -4  13        0.44        1.99      1.71 o 
   5  -4  13        6.15        4.31      1.25 o 
   6  -4  13        0.22       -1.19      1.08 o 
  -7  -3  13        0.41        0.10      1.47 o 
  -6  -3  13        4.20        2.70      1.79 o 
  -5  -3  13       20.59       19.03      1.94 o 
  -4  -3  13        5.44        2.60      1.15 o 
  -3  -3  13       28.62       27.19      2.11 o 
  -2  -3  13        4.37        4.60      0.92 o 
  -1  -3  13        4.15        3.99      0.91 o 
   0  -3  13       29.61       31.57      2.01 o 
   1  -3  13       62.82       66.94      2.74 o 
   2  -3  13        0.13       -0.52      0.91 o 
   3  -3  13        0.59       -0.04      1.01 o 
   4  -3  13       22.44       23.15      2.61 o 
   5  -3  13        0.44        1.66      1.13 o 
  -8  -2  13        0.78       -2.46      1.55 o 
  -7  -2  13        0.57       -1.43      2.14 o 
  -6  -2  13       25.16       21.89      2.95 o 
  -5  -2  13        1.75        1.34      1.08 o 
  -4  -2  13        1.27        3.39      1.19 o 
  -3  -2  13        0.01       -0.22      0.70 o 
  -2  -2  13        0.20       -0.23      0.72 o 
  -1  -2  13       40.73       52.72      2.01 o 
   0  -2  13        5.89        5.87      1.00 o 
   1  -2  13       85.79       83.48      3.07 o 
   2  -2  13        0.40       -0.59      0.92 o 
   3  -2  13        1.25        1.17      1.03 o 
   4  -2  13        0.25       -0.19      1.06 o 
   5  -2  13        0.47        1.00      1.18 o 
  -8  -1  13        1.28       -1.75      2.02 o 
  -7  -1  13        6.50        2.91      1.94 o 
  -6  -1  13        3.37        0.80      1.57 o 
  -5  -1  13        6.57        5.12      1.34 o 
  -4  -1  13       13.97       11.00      1.74 o 
  -3  -1  13       21.68       25.79      2.11 o 
  -2  -1  13        3.66        4.90      0.87 o 
  -1  -1  13        0.18       -0.05      0.77 o 
   0  -1  13        0.18       -1.04      0.73 o 
   1  -1  13        3.00        2.52      0.85 o 
   2  -1  13        0.02       -0.66      0.87 o 
   3  -1  13       23.01       21.45      1.66 o 
   4  -1  13        0.07       -0.31      1.00 o 
   5  -1  13        2.94        2.90      1.22 o 
  -8   0  13        0.91       -1.60      1.40 o 
  -7   0  13        4.78        3.28      1.49 o 
  -6   0  13        2.49        1.67      1.40 o 
  -5   0  13        4.50        2.52      1.22 o 
  -4   0  13       12.27       12.88      2.88 o 
  -3   0  13        5.81        6.70      1.48 o 
  -2   0  13        2.07        1.23      0.78 o 
  -1   0  13        1.09        0.44      0.82 o 
   0   0  13       32.99       27.82      1.86 o 
   1   0  13        8.43        7.10      1.02 o 
   2   0  13       17.74       20.60      1.43 o 
   3   0  13        0.00       -0.16      0.92 o 
   4   0  13        0.03        1.07      1.09 o 
  -8   1  13        0.00       -1.48      1.29 o 
  -7   1  13        7.57        3.42      2.10 o 
  -6   1  13        2.21        0.88      1.45 o 
  -5   1  13        1.64        0.34      1.08 o 
  -4   1  13        7.59        3.13      1.98 o 
  -3   1  13        0.23        1.71      1.06 o 
  -2   1  13       37.86       37.22      4.16 o 
  -1   1  13        0.91        1.27      0.91 o 
   0   1  13        0.03       -0.78      0.92 o 
   1   1  13       38.23       41.60      2.46 o 
   2   1  13       15.91       16.38      2.24 o 
   3   1  13        0.01       -0.29      1.04 o 
   4   1  13        0.61        0.16      1.17 o 
  -8   2  13        3.73        3.01      2.16 o 
  -7   2  13        4.93        4.31      1.44 o 
  -6   2  13        0.05        0.68      1.19 o 
  -5   2  13       55.06       64.11      3.83 o 
  -4   2  13       43.91       47.10      3.17 o 
  -3   2  13      162.14      186.87      5.90 o 
  -2   2  13       11.57        8.79      2.65 o 
  -1   2  13        0.09       -0.47      1.29 o 
   0   2  13        1.49        1.22      2.09 o 
   1   2  13        4.45        5.08      2.55 o 
   2   2  13       24.48       28.92      4.34 o 
   3   2  13       13.45       11.84      3.40 o 
  -8   3  13        0.46        2.26      1.46 o 
  -7   3  13        0.83        1.30      1.17 o 
  -6   3  13       10.36        8.99      2.54 o 
  -5   3  13       30.59       26.15      2.08 o 
  -4   3  13       21.23       19.67      1.87 o 
  -3   3  13        3.37        4.87      1.61 o 
  -2   3  13        0.40       -1.52      1.26 o 
  -1   3  13        0.15       -1.21      1.52 o 
   0   3  13        0.43        1.27      2.08 o 
   1   3  13        3.52        2.17      2.26 o 
   2   3  13        4.16        2.19      2.35 o 
  -8   4  13        0.49       -0.37      1.22 o 
  -7   4  13        0.77        1.51      2.32 o 
  -6   4  13       11.40       11.04      1.59 o 
  -5   4  13        5.88        5.16      1.29 o 
  -4   4  13       16.06       19.32      3.21 o 
  -3   4  13        0.38       -1.63      1.18 o 
  -2   4  13        0.32        0.36      2.19 o 
  -1   4  13        0.46       -0.38      1.43 o 
   0   4  13        0.21       -0.82      2.43 o 
   1   4  13        1.17        1.09      1.75 o 
  -7   5  13        1.06        1.08      1.77 o 
  -6   5  13        1.69        2.09      1.16 o 
  -5   5  13        0.20        1.28      1.53 o 
  -4   5  13        3.66        2.18      1.39 o 
  -3   5  13        8.65        8.73      1.68 o 
  -2   5  13        1.59        2.47      1.46 o 
  -1   5  13        0.40       -1.14      1.37 o 
   0   5  13        1.54        0.80      1.73 o 
  -6   6  13        3.39        3.95      1.13 o 
  -5   6  13        5.52        8.00      3.17 o 
  -4   6  13        0.20       -1.05      1.20 o 
  -3   6  13        0.82       -0.22      1.38 o 
  -2   6  13        3.79        8.25      2.49 o 
  -1 -10  14        5.76        5.83      2.88 o 
   0 -10  14        1.40       -2.22      2.32 o 
   1 -10  14        0.03       -0.80      2.40 o 
   2 -10  14        4.90        3.94      2.77 o 
   3 -10  14        0.71        1.75      2.60 o 
  -2  -9  14        4.02        4.16      1.28 o 
  -1  -9  14        4.99        4.12      1.10 o 
   0  -9  14        0.85        2.65      2.50 o 
   1  -9  14        0.60        0.48      2.08 o 
   2  -9  14        6.74        8.18      2.94 o 
   3  -9  14        0.26       -1.01      2.17 o 
   4  -9  14        8.04        5.63      3.23 o 
  -4  -8  14        0.42       -1.75      1.16 o 
  -3  -8  14        0.59        0.47      0.91 o 
  -2  -8  14        2.01        2.98      1.04 o 
  -1  -8  14        0.37       -0.74      0.96 o 
   0  -8  14        7.42        7.99      1.41 o 
   1  -8  14        2.97        4.68      1.13 o 
   2  -8  14       16.07       13.97      1.47 o 
   3  -8  14        6.09        9.38      3.13 o 
   4  -8  14        0.00        1.33      2.59 o 
  -5  -7  14        0.14       -0.32      1.54 o 
  -4  -7  14        0.00       -1.16      0.95 o 
  -3  -7  14        1.86        0.60      0.90 o 
  -2  -7  14       25.76       22.05      1.68 o 
  -1  -7  14       12.14       12.68      1.39 o 
   0  -7  14       31.76       33.99      2.02 o 
   1  -7  14       62.47       65.38      7.71 o 
   2  -7  14        0.59        0.58      1.11 o 
   3  -7  14        1.12        1.19      1.19 o 
   4  -7  14        0.08       -0.51      1.14 o 
   5  -7  14       21.40       20.04      3.95 o 
  -5  -6  14        1.25       -0.33      1.36 o 
  -4  -6  14        0.32       -1.83      0.92 o 
  -3  -6  14       45.59       49.61      2.28 o 
  -2  -6  14        0.09       -0.72      0.98 o 
  -1  -6  14      120.83      132.73      6.16 o 
   0  -6  14       20.08       23.36      1.72 o 
   1  -6  14       21.06       21.35      1.63 o 
   2  -6  14       11.38        9.87      1.32 o 
   3  -6  14        0.00       -0.60      1.05 o 
   4  -6  14       64.46       56.73      2.59 o 
   5  -6  14        4.91        4.97      1.26 o 
  -6  -5  14        0.14       -0.36      1.41 o 
  -5  -5  14        0.26       -0.51      1.31 o 
  -4  -5  14        2.02        1.91      0.99 o 
  -3  -5  14        4.25        3.59      1.17 o 
  -2  -5  14        0.11        0.00      1.14 o 
  -1  -5  14       15.57       18.92      1.56 o 
   0  -5  14        0.15       -0.67      0.92 o 
   1  -5  14        2.04        0.32      1.14 o 
   2  -5  14       15.34       13.57      1.46 o 
   3  -5  14        0.05       -0.99      0.98 o 
   4  -5  14       10.42        7.93      1.33 o 
   5  -5  14        5.03        4.05      1.27 o 
  -6  -4  14        0.31       -0.99      1.40 o 
  -5  -4  14        2.99        1.95      1.45 o 
  -4  -4  14        0.69       -1.01      1.23 o 
  -3  -4  14        2.15        0.63      0.92 o 
  -2  -4  14        5.48        3.26      1.16 o 
  -1  -4  14        1.47        0.65      1.11 o 
   0  -4  14        3.99        1.93      1.00 o 
   1  -4  14        5.48        3.70      1.11 o 
   2  -4  14       28.91       28.79      1.98 o 
   3  -4  14        7.62        5.73      1.27 o 
   4  -4  14        8.18        6.90      1.37 o 
   5  -4  14        0.36       -1.45      1.07 o 
  -7  -3  14        1.86       -0.25      3.56 o 
  -6  -3  14        6.11        1.80      2.71 o 
  -5  -3  14        8.26        3.16      2.66 o 
  -4  -3  14       23.16       18.63      2.26 o 
  -3  -3  14        7.56        3.60      1.02 o 
  -2  -3  14       39.21       43.03      2.59 o 
  -1  -3  14        3.95        3.01      1.00 o 
   0  -3  14        9.05       11.71      1.34 o 
   1  -3  14        5.46        5.75      1.16 o 
   2  -3  14        3.12        2.38      1.09 o 
   3  -3  14       11.70        8.77      1.37 o 
   4  -3  14        0.16        1.02      1.18 o 
   5  -3  14        0.26       -0.86      1.27 o 
  -7  -2  14        1.90        0.96      1.65 o 
  -6  -2  14        0.33       -0.97      1.49 o 
  -5  -2  14       17.97       19.07      2.68 o 
  -4  -2  14        2.95        2.85      1.22 o 
  -3  -2  14        0.27       -0.36      0.77 o 
  -2  -2  14       37.48       43.85      2.26 o 
  -1  -2  14      234.75      293.85      7.57 o 
   0  -2  14       13.04       13.07      1.35 o 
   1  -2  14       20.96       20.82      1.61 o 
   2  -2  14        6.72        5.40      1.16 o 
   3  -2  14        0.35        0.77      1.08 o 
   4  -2  14        0.09       -0.46      1.09 o 
  -7  -1  14        3.95        0.93      1.68 o 
  -6  -1  14        0.19       -2.33      1.37 o 
  -5  -1  14       24.47       24.41      3.57 o 
  -4  -1  14        7.25        7.10      1.70 o 
  -3  -1  14        0.73        1.43      0.79 o 
  -2  -1  14        4.10        2.62      1.14 o 
  -1  -1  14       29.50       38.94      2.14 o 
   0  -1  14        1.17       -0.01      0.91 o 
   1  -1  14        0.04       -1.06      0.90 o 
   2  -1  14        2.47        1.60      1.11 o 
   3  -1  14        0.18        1.04      1.04 o 
   4  -1  14        0.69        0.49      1.12 o 
  -8   0  14        1.94        1.33      2.12 o 
  -7   0  14        0.91       -0.35      2.20 o 
  -6   0  14        5.58        3.20      2.13 o 
  -5   0  14        2.00        0.83      1.92 o 
  -4   0  14       11.85       11.05      1.92 o 
  -3   0  14        0.69        1.53      1.88 o 
  -2   0  14       75.61       98.45      5.10 o 
  -1   0  14        3.59        2.68      0.94 o 
   0   0  14        5.53        4.46      1.09 o 
   1   0  14        8.25       11.48      1.37 o 
   2   0  14        1.04        0.63      1.04 o 
   3   0  14        0.21       -0.30      1.02 o 
  -8   1  14        1.03       -1.46      1.42 o 
  -7   1  14        0.10       -1.56      1.35 o 
  -6   1  14        0.01        0.56      1.24 o 
  -5   1  14       13.85       15.17      4.27 o 
  -4   1  14       23.65       26.97      3.66 o 
  -3   1  14       34.88       37.25      4.13 o 
  -2   1  14        0.81       -0.75      1.71 o 
  -1   1  14        0.27       -0.61      0.93 o 
   0   1  14       20.33       21.39      2.48 o 
   1   1  14        1.08       -0.22      1.13 o 
   2   1  14        0.03       -0.68      1.23 o 
   3   1  14        1.28       -1.32      1.63 o 
  -7   2  14        7.33        6.28      3.39 o 
  -6   2  14       13.31       14.00      1.98 o 
  -5   2  14       88.52      103.31      4.12 o 
  -4   2  14       11.23       12.48      1.60 o 
  -3   2  14       47.47       40.89      4.27 o 
  -2   2  14        0.86        3.14      2.02 o 
  -1   2  14        7.33        9.00      2.76 o 
   0   2  14        4.23        1.67      2.23 o 
   1   2  14        2.00        4.16      2.57 o 
   2   2  14        2.48        5.66      2.92 o 
  -7   3  14        4.58        4.37      1.61 o 
  -6   3  14        0.57        2.56      1.50 o 
  -5   3  14        7.33       10.26      1.59 o 
  -4   3  14        2.89        1.52      1.22 o 
  -3   3  14        0.06       -1.64      1.29 o 
  -2   3  14        0.19        0.97      1.44 o 
  -1   3  14       18.88       22.01      3.66 o 
   0   3  14        2.74        1.59      2.24 o 
   1   3  14        1.95        0.80      2.28 o 
  -6   4  14        0.16        0.75      1.22 o 
  -5   4  14        7.49        7.83      1.47 o 
  -4   4  14        0.01       -0.21      1.11 o 
  -3   4  14        0.01       -1.45      1.25 o 
  -2   4  14        5.95        5.42      1.75 o 
  -1   4  14        3.54        2.74      1.72 o 
   0   4  14        7.52        5.31      2.52 o 
  -5   5  14        0.73        0.86      1.18 o 
  -4   5  14        0.00       -0.66      1.26 o 
  -3   5  14        0.05        0.09      1.52 o 
  -2   5  14        4.63        6.08      2.55 o 
  -1  -9  15        1.99        1.78      1.08 o 
   0  -9  15        0.61        1.22      0.88 o 
   1  -9  15        1.14        1.78      2.47 o 
   2  -9  15        7.56        7.16      3.04 o 
  -3  -8  15        0.13       -0.68      1.37 o 
  -2  -8  15        1.54        0.31      1.02 o 
  -1  -8  15        1.04        1.86      1.02 o 
   0  -8  15        0.87        0.66      1.10 o 
   1  -8  15        4.86        3.81      1.27 o 
   2  -8  15       12.79       13.35      1.57 o 
   3  -8  15        6.82        4.05      1.10 o 
  -4  -7  15        2.61        0.49      1.36 o 
  -3  -7  15        0.25       -0.42      1.03 o 
  -2  -7  15       45.98       44.56      3.07 o 
  -1  -7  15       16.86       18.29      1.97 o 
   0  -7  15       49.31       46.90      2.36 o 
   1  -7  15        4.31        5.83      1.55 o 
   2  -7  15        7.63        5.24      1.62 o 
   3  -7  15        2.47        2.23      1.39 o 
   4  -7  15        6.52        6.05      1.59 o 
  -5  -6  15        0.83        0.40      1.46 o 
  -4  -6  15        0.34       -1.33      0.98 o 
  -3  -6  15       62.95       72.80      4.30 o 
  -2  -6  15       14.34       17.08      1.60 o 
  -1  -6  15       74.43       90.75      3.46 o 
   0  -6  15        2.97        2.44      1.09 o 
   1  -6  15        5.59        4.75      1.16 o 
   2  -6  15        9.53       10.90      1.42 o 
   3  -6  15        0.74       -0.46      1.07 o 
   4  -6  15       58.91       57.43      3.05 o 
  -5  -5  15        0.05       -0.02      1.64 o 
  -4  -5  15        0.19       -0.62      1.30 o 
  -3  -5  15        3.10        2.28      1.24 o 
  -2  -5  15        0.14        0.71      1.01 o 
  -1  -5  15        1.74        1.00      1.02 o 
   0  -5  15        5.16        5.19      1.18 o 
   1  -5  15       20.17       22.41      1.78 o 
   2  -5  15        0.41        1.00      1.09 o 
   3  -5  15        0.60       -0.32      1.03 o 
   4  -5  15        0.61        0.85      1.18 o 
  -6  -4  15        0.05       -0.54      3.03 o 
  -5  -4  15        1.54        0.31      1.83 o 
  -4  -4  15        4.96        3.21      3.32 o 
  -3  -4  15        1.23        0.26      1.78 o 
  -2  -4  15        2.13        1.99      1.17 o 
  -1  -4  15        2.07        3.52      1.08 o 
   0  -4  15        9.49        8.95      1.30 o 
   1  -4  15        2.33        1.61      1.07 o 
   2  -4  15        5.94        3.89      1.20 o 
   3  -4  15        5.81        5.50      1.35 o 
   4  -4  15        0.00        1.71      1.17 o 
  -6  -3  15        8.30        2.64      2.33 o 
  -5  -3  15        0.00       -2.36      1.46 o 
  -4  -3  15        0.80       -1.40      1.80 o 
  -3  -3  15        1.76        0.48      1.73 o 
  -2  -3  15        4.11        3.81      1.23 o 
  -1  -3  15        0.19       -0.83      1.03 o 
   0  -3  15        7.35       10.24      1.56 o 
   1  -3  15       36.75       43.18      2.33 o 
   2  -3  15        0.52       -0.05      1.06 o 
   3  -3  15        1.21        0.90      1.12 o 
   4  -3  15        0.17       -1.27      1.18 o 
  -7  -2  15        1.61       -0.98      2.15 o 
  -6  -2  15        0.32       -0.95      1.56 o 
  -5  -2  15        5.94        5.35      1.65 o 
  -4  -2  15        1.51       -0.53      1.47 o 
  -3  -2  15       21.78       28.58      2.58 o 
  -2  -2  15        3.77        6.63      1.30 o 
  -1  -2  15       14.61       14.53      3.83 o 
   0  -2  15        2.61        2.30      1.19 o 
   1  -2  15        1.97        1.00      1.17 o 
   2  -2  15        0.26       -0.27      0.97 o 
   3  -2  15        0.99        2.03      1.14 o 
  -7  -1  15        0.04        0.55      2.21 o 
  -6  -1  15        0.41       -2.01      1.54 o 
  -5  -1  15        4.59        2.33      2.18 o 
  -4  -1  15        2.61        0.57      1.47 o 
  -3  -1  15        1.19        0.94      1.14 o 
  -2  -1  15       13.02       18.67      1.50 o 
  -1  -1  15        0.68        0.05      0.90 o 
   0  -1  15        6.39        7.98      1.24 o 
   1  -1  15       13.33       17.78      1.85 o 
   2  -1  15        0.02       -1.81      1.11 o 
   3  -1  15        1.94        3.31      1.47 o 
  -7   0  15        4.00        2.30      5.06 o 
  -6   0  15        1.90       -0.20      3.37 o 
  -5   0  15        0.08       -1.17      1.49 o 
  -4   0  15        7.30        9.79      1.97 o 
  -3   0  15        0.76       -0.96      1.31 o 
  -2   0  15       14.56       14.54      3.39 o 
  -1   0  15        2.19        1.51      1.11 o 
   0   0  15        2.79        2.42      1.03 o 
   1   0  15        1.46        0.51      1.13 o 
   2   0  15        0.05       -1.81      1.15 o 
  -7   1  15        1.69       -1.23      1.67 o 
  -6   1  15        1.40        0.90      1.63 o 
  -5   1  15        3.06        3.56      3.20 o 
  -4   1  15       38.45       43.73      4.48 o 
  -3   1  15        0.37        1.66      2.01 o 
  -2   1  15        0.24       -1.06      1.79 o 
  -1   1  15        0.11       -0.08      0.91 o 
   0   1  15        1.36        0.25      1.05 o 
   1   1  15        9.66        7.17      1.52 o 
   2   1  15        2.78        3.24      1.39 o 
  -6   2  15       10.41        7.38      1.90 o 
  -5   2  15       47.59       46.05      4.64 o 
  -4   2  15        0.55        2.20      1.99 o 
  -3   2  15        1.67        0.49      1.86 o 
  -2   2  15        0.27        0.22      1.90 o 
  -1   2  15        0.73        2.05      2.25 o 
   0   2  15       13.05       12.75      3.24 o 
   1   2  15       19.95       16.95      3.75 o 
  -6   3  15        0.21        1.75      1.65 o 
  -5   3  15        5.01        5.28      2.17 o 
  -4   3  15        0.09       -0.35      1.76 o 
  -3   3  15        0.43       -0.15      1.84 o 
  -2   3  15        0.65        0.82      2.01 o 
  -1   3  15        3.12        0.64      2.21 o 
  -5   4  15        0.79        0.38      1.19 o 
  -4   4  15        1.22        3.47      1.34 o 
  -3   4  15        0.46       -1.46      1.57 o 
  -2   4  15        0.22        1.15      1.94 o 
  -1  -8  16        6.56        6.61      1.29 o 
   0  -8  16        1.49        2.24      1.09 o 
   1  -8  16        1.89        3.81      1.32 o 
   2  -8  16        1.14        2.63      1.22 o 
  -3  -7  16       15.46       19.47      1.76 o 
  -2  -7  16       48.19       53.18      2.61 o 
  -1  -7  16       15.00       14.79      1.57 o 
   0  -7  16        1.68        1.51      1.10 o 
   1  -7  16        0.01       -0.81      1.03 o 
   2  -7  16        0.12       -0.47      1.11 o 
  -4  -6  16        0.67        0.43      1.46 o 
  -3  -6  16       39.75       43.77      3.21 o 
  -2  -6  16        0.20        0.59      1.07 o 
  -1  -6  16       12.04       12.81      1.54 o 
   0  -6  16        9.17       10.04      1.51 o 
   1  -6  16        6.35        7.20      1.31 o 
   2  -6  16       29.26       29.97      2.08 o 
   3  -6  16       14.94       14.21      1.69 o 
  -4  -5  16        2.80        2.32      1.67 o 
  -3  -5  16       10.53       11.72      1.69 o 
  -2  -5  16        5.03        6.59      1.44 o 
  -1  -5  16        2.93        3.17      1.36 o 
   0  -5  16        0.41        1.27      1.08 o 
   1  -5  16        0.09       -0.56      1.06 o 
   2  -5  16        0.61        0.22      1.10 o 
   3  -5  16        0.25        0.95      1.19 o 
  -5  -4  16        0.23       -0.49      3.10 o 
  -4  -4  16        0.06       -1.54      3.16 o 
  -3  -4  16        0.30       -1.04      1.14 o 
  -2  -4  16        0.35        0.11      1.16 o 
  -1  -4  16        6.34        5.42      1.40 o 
   0  -4  16        0.00       -2.10      1.05 o 
   1  -4  16        0.32        1.02      1.07 o 
   2  -4  16        0.39       -0.14      1.10 o 
   3  -4  16        1.25        1.42      1.21 o 
  -5  -3  16        5.11        3.45      3.08 o 
  -4  -3  16        2.17       -0.55      2.63 o 
  -3  -3  16        0.30       -1.15      1.05 o 
  -2  -3  16        2.46        3.75      1.27 o 
  -1  -3  16       15.63       22.39      2.38 o 
   0  -3  16       18.10       18.10      1.90 o 
   1  -3  16        8.57        5.64      2.82 o 
   2  -3  16        0.67        0.14      1.11 o 
   3  -3  16        3.74        6.51      1.42 o 
  -6  -2  16        4.46        2.39      4.27 o 
  -5  -2  16        0.04       -1.07      1.92 o 
  -4  -2  16        0.46       -0.65      1.89 o 
  -3  -2  16       22.96       23.87      2.64 o 
  -2  -2  16        0.25        1.53      1.12 o 
  -1  -2  16        4.78        5.23      1.33 o 
   0  -2  16        0.55        0.11      1.13 o 
   1  -2  16        0.00        0.95      1.25 o 
   2  -2  16        0.66        1.81      1.35 o 
  -6  -1  16        1.55       -0.35      3.17 o 
  -5  -1  16        9.18        4.10      2.97 o 
  -4  -1  16        0.57       -2.75      1.88 o 
  -3  -1  16        0.81        1.19      1.98 o 
  -2  -1  16        0.52        3.50      1.04 o 
  -1  -1  16        0.83        2.65      1.06 o 
   0  -1  16       10.48       11.69      1.62 o 
   1  -1  16        1.19        3.30      1.36 o 
   2  -1  16        0.01       -1.29      1.23 o 
  -6   0  16        0.03       -2.35      1.56 o 
  -5   0  16        0.55       -1.17      1.63 o 
  -4   0  16       26.20       21.13      2.58 o 
  -3   0  16        5.99        3.36      1.68 o 
  -2   0  16        0.00       -0.39      1.99 o 
  -1   0  16        5.29        5.81      1.33 o 
   0   0  16        0.19        1.01      1.79 o 
   1   0  16        1.30        0.15      1.27 o 
  -5   1  16        4.19        1.77      2.04 o 
  -4   1  16       14.07       12.29      2.17 o 
  -3   1  16        3.44        2.07      2.19 o 
  -2   1  16        0.59       -0.65      1.92 o 
  -1   1  16        4.14        1.93      2.42 o 
   0   1  16        1.98        1.37      2.60 o 
  -5   2  16        9.60        8.46      2.63 o 
  -4   2  16        0.02        0.98      1.96 o 
  -3   2  16        0.27        0.51      2.04 o 
  -2   2  16        0.10        0.29      2.04 o 
  -1   2  16        3.88        5.33      2.81 o 
  -2  -6  17        0.26       -0.83      1.43 o 
  -1  -6  17        6.96        9.59      2.52 o 
   0  -6  17        4.87        6.36      1.36 o 
   1  -6  17        0.01        0.67      1.13 o 
  -3  -5  17        7.58        5.43      1.52 o 
  -2  -5  17       22.91       26.54      2.28 o 
  -1  -5  17       14.44       18.14      1.97 o 
   0  -5  17        1.36        1.50      1.38 o 
   1  -5  17        1.59        1.07      1.16 o 
  -4  -4  17        0.38       -1.49      1.94 o 
  -3  -4  17        0.02       -0.46      2.14 o 
  -2  -4  17        1.68        0.31      1.23 o 
  -1  -4  17       24.49       26.69      2.27 o 
   0  -4  17        2.18        1.60      1.67 o 
   1  -4  17        0.00       -1.28      1.20 o 
  -4  -3  17        0.01        1.09      2.21 o 
  -3  -3  17        3.04        4.29      1.39 o 
  -2  -3  17       30.19       39.03      2.62 o 
  -1  -3  17        3.67        3.22      1.34 o 
   0  -3  17        4.00        2.84      1.34 o 
   1  -3  17        0.70        1.75      1.43 o 
  -4  -2  17        3.10        1.02      2.08 o 
  -3  -2  17        3.14        5.80      2.42 o 
  -2  -2  17        4.44        7.59      1.44 o 
  -1  -2  17        0.06        1.51      1.22 o 
   0  -2  17        1.14        1.59      1.44 o 
   1  -2  17        6.30        8.87      1.70 o 
  -4  -1  17        0.21       -1.87      2.12 o 
  -3  -1  17       12.57       17.08      3.45 o 
  -2  -1  17        5.48        4.35      2.37 o 
  -1  -1  17        1.52       -0.05      1.17 o 
   0  -1  17        1.57        1.78      1.24 o 
  -4   0  17        0.54       -1.29      1.52 o 
  -3   0  17        1.68        1.34      2.19 o 
  -2   0  17        0.00        0.80      2.27 o 
  -1   0  17        0.75        0.18      1.18 o 
                                                 
